# Supplementary material for: Quantitative analysis of facet growth during directional solidification of salol
Source: Acta Crystallogr B Struct Sci Cryst Eng Mater. 2026 Mar 5;82(Pt 2):143–53. doi: 10.1107/S2052520626001769 (PMC13058903; doi:10.1107/S2052520626001769)
Supplement: Supplementary file 1 [file b-82-00143-sup1.cif]

data_I
#==============================================================================

# PROCESSING SUMMARY (IUCr Office Use Only)

_journal_date_recd_electronic      2025-12-08
_journal_date_to_coeditor         ?
_journal_date_from_coeditor       ?
_journal_date_accepted     2026-02-18
_journal_date_printers_first      ?
_journal_date_printers_final      ?
_journal_date_proofs_out          ?
_journal_date_proofs_in           ?
_journal_coeditor_name            ?
_journal_coeditor_code      TQ5031SUP1
_journal_coeditor_notes
; ?
;
_journal_paper_category      FA
_journal_techeditor_code      B260176
_iucr_compatibility_tag          ACTA95
_journal_techeditor_notes  
;
;
_journal_coden_ASTM               ?
_journal_name_full                ?
_journal_year                     ?
_journal_volume                   ?
_journal_issue                    ?
_journal_page_first               ?
_journal_page_last                ?
_journal_suppl_publ_number        ?
_journal_suppl_publ_pages         ?

#==============================================================================

_audit_creation_date               2025-01-30
_audit_creation_method
;
Olex2 1.5
(compiled 2024.01.12 svn.r2f8d729c for OlexSys, GUI svn.r6928)
;
_shelx_SHELXL_version_number       '2019/3'
_audit_contact_author_address      ?
_audit_contact_author_email        ?
_audit_contact_author_name         ''
_audit_contact_author_phone        ?
_publ_contact_author_id_orcid      ?
_publ_section_references
;
Dolomanov, O.V., Bourhis, L.J., Gildea, R.J, Howard, J.A.K. & Puschmann, H.
 (2009), J. Appl. Cryst. 42, 339-341.

Sheldrick, G.M. (2015). Acta Cryst. C71, 3-8.
;
_chemical_name_common              ?
_chemical_name_systematic          ?
_chemical_formula_moiety           'C13 H10 O3'
_chemical_formula_sum              'C13 H10 O3'
_chemical_formula_weight           214.21
_chemical_melting_point            ?
_chemical_oxdiff_formula           'c13 h10 o3'
loop_
  _atom_type_symbol
  _atom_type_description
  _atom_type_scat_dispersion_real
  _atom_type_scat_dispersion_imag
  _atom_type_scat_source
 'C' 'C' 0.0181 0.0091 'International Tables Vol C Tables 4.2.6.8 and 6.1.1.4'
 'H' 'H' 0.0000 0.0000 'International Tables Vol C Tables 4.2.6.8 and 6.1.1.4'
 'O' 'O' 0.0492 0.0322 'International Tables Vol C Tables 4.2.6.8 and 6.1.1.4'

_shelx_space_group_comment
;
The symmetry employed for this shelxl refinement is uniquely defined
by the following loop, which should always be used as a source of
symmetry information in preference to the above space-group names.
They are only intended as comments.
;
_space_group_crystal_system        'orthorhombic'
_space_group_IT_number             61
_space_group_name_H-M_alt          'P b c a'
_space_group_name_Hall             '-P 2ac 2ab'
loop_
  _space_group_symop_operation_xyz
 'x, y, z'
 '-x+1/2, -y, z+1/2'
 '-x, y+1/2, -z+1/2'
 'x+1/2, -y+1/2, -z'
 '-x, -y, -z'
 'x-1/2, y, -z-1/2'
 'x, -y-1/2, z-1/2'
 '-x-1/2, y-1/2, z'

_cell_length_a                     11.3050(5)
_cell_length_b                     8.1067(4)
_cell_length_c                     23.4957(12)
_cell_angle_alpha                  90
_cell_angle_beta                   90
_cell_angle_gamma                  90
_cell_volume                       2153.29(18)
_cell_formula_units_Z              8
_cell_measurement_reflns_used      2597
_cell_measurement_temperature      296.15
_cell_measurement_theta_max        71.9060
_cell_measurement_theta_min        5.4010
_shelx_estimated_absorpt_T_max     0.926
_shelx_estimated_absorpt_T_min     0.747
_exptl_absorpt_coefficient_mu      0.775
_exptl_absorpt_correction_T_max    1.00000
_exptl_absorpt_correction_T_min    0.86924
_exptl_absorpt_correction_type     multi-scan
_exptl_absorpt_process_details
;
CrysAlisPro 1.171.44.88a (Rigaku Oxford Diffraction, 2025)
Empirical absorption correction using spherical harmonics,
implemented in SCALE3 ABSPACK scaling algorithm.
;
_exptl_absorpt_special_details     ?
_exptl_crystal_colour              colourless
_exptl_crystal_colour_primary      colourless
_exptl_crystal_density_diffrn      1.322
_exptl_crystal_density_meas        ?
_exptl_crystal_density_method      ?
_exptl_crystal_description         plate
_exptl_crystal_F_000               896
_exptl_crystal_size_max            0.4
_exptl_crystal_size_mid            0.2
_exptl_crystal_size_min            0.1
_exptl_transmission_factor_max     ?
_exptl_transmission_factor_min     ?
_diffrn_reflns_av_R_equivalents    0.0198
_diffrn_reflns_av_unetI/netI       0.0170
_diffrn_reflns_Laue_measured_fraction_full  0.971
_diffrn_reflns_Laue_measured_fraction_max  0.952
_diffrn_reflns_limit_h_max         13
_diffrn_reflns_limit_h_min         -13
_diffrn_reflns_limit_k_max         6
_diffrn_reflns_limit_k_min         -9
_diffrn_reflns_limit_l_max         28
_diffrn_reflns_limit_l_min         -28
_diffrn_reflns_number              5797
_diffrn_reflns_point_group_measured_fraction_full  0.971
_diffrn_reflns_point_group_measured_fraction_max  0.952
_diffrn_reflns_theta_full          67.684
_diffrn_reflns_theta_max           72.222
_diffrn_reflns_theta_min           3.763
_diffrn_ambient_temperature        296.15
_diffrn_detector                   'CCD plate'
_diffrn_detector_area_resol_mean   5.3045
_diffrn_detector_type              AtlasS2
_diffrn_measured_fraction_theta_full  0.971
_diffrn_measured_fraction_theta_max  0.952
_diffrn_measurement_details
;
List of Runs (angles in degrees, time in seconds):

  # Type    Start    End  Width  t~exp~   \w     \q     \k     \f   Frames
--------------------------------------------------------------------------
  1  \w      3.00  32.00   1.00    1.27    --  -40.82  78.00 137.00   29
  2  \w    120.00 166.00   1.00    5.07    --  103.49  78.00 137.00   46
  3  \w     81.00 165.00   1.00    5.07    --  103.49  47.00 -58.00   84
  4  \w     28.00  85.00   1.00    5.07    --  103.49-109.00 -72.00   57
  5  \w      6.00  72.00   1.00    1.27    --   40.82 -99.00-120.00   66
  6  \w     60.00  86.00   1.00    1.27    --   40.82-125.00-150.00   26
  7  \w      9.00  78.00   1.00    1.27    --   40.82 -99.00 120.00   69
  8  \w    110.00 174.00   1.00    5.07    --  103.49 111.00-150.00   64
  9  \w    137.00 162.00   1.00    5.07    --  103.49 111.00-180.00   25
 10  \w    104.00 136.00   1.00    5.07    --  103.49  77.00-180.00   32
;
_diffrn_measurement_device         'four-circle diffractometer'
_diffrn_measurement_device_type    'SuperNova, Dual, Cu at home/near, AtlasS2'
_diffrn_measurement_method         '\w scans'
_diffrn_orient_matrix_type        
 'CrysAlisPro convention (1999,Acta A55,543-557)'
_diffrn_orient_matrix_UB_11        0.0178705000
_diffrn_orient_matrix_UB_12        -0.0815417000
_diffrn_orient_matrix_UB_13        -0.0586341000
_diffrn_orient_matrix_UB_21        0.1016491000
_diffrn_orient_matrix_UB_22        -0.1046503000
_diffrn_orient_matrix_UB_23        0.0244641000
_diffrn_orient_matrix_UB_31        -0.0888868000
_diffrn_orient_matrix_UB_32        -0.1362946000
_diffrn_orient_matrix_UB_33        0.0161493000
_diffrn_oxdiff_digest_od_ed
;

;
_diffrn_radiation_monochromator    mirror
_diffrn_radiation_probe            x-ray
_diffrn_radiation_type             'Cu K\a'
_diffrn_radiation_wavelength       1.54184
_diffrn_source                     'micro-focus sealed X-ray tube'
_diffrn_source_type                'SuperNova (Cu) X-ray Source'
_reflns_Friedel_coverage           0.000
_reflns_Friedel_fraction_full      .
_reflns_Friedel_fraction_max       .
_reflns_number_gt                  1716
_reflns_number_total               2015
_reflns_special_details
;
 Reflections were merged by SHELXL according to the crystal
 class for the calculation of statistics and refinement.
 
 _reflns_Friedel_fraction is defined as the number of unique
 Friedel pairs measured divided by the number that would be
 possible theoretically, ignoring centric projections and
 systematic absences.
;
_reflns_threshold_expression       'I > 2\s(I)'
_computing_cell_refinement         'CrysAlisPro 1.171.44.88a (Rigaku OD, 2025)'
_computing_data_collection         'CrysAlisPro 1.171.44.88a (Rigaku OD, 2025)'
_computing_data_reduction          'CrysAlisPro 1.171.44.88a (Rigaku OD, 2025)'
_computing_molecular_graphics      'Olex2 1.5 (Dolomanov et al., 2009)'
_computing_publication_material    'Olex2 1.5 (Dolomanov et al., 2009)'
_computing_structure_refinement    'SHELXL 2019/3 (Sheldrick, 2015)'
_computing_structure_solution      'SHELXT 2014/5 (Sheldrick, 2014)'
_refine_diff_density_max           0.126
_refine_diff_density_min           -0.096
_refine_diff_density_rms           0.028
_refine_ls_extinction_coef         0.0026(3)
_refine_ls_extinction_expression  
 'Fc^*^=kFc[1+0.001xFc^2^\l^3^/sin(2\q)]^-1/4^'
_refine_ls_extinction_method       'SHELXL-2019/2 (Sheldrick 2019)'
_refine_ls_goodness_of_fit_ref     1.039
_refine_ls_hydrogen_treatment      constr
_refine_ls_matrix_type             full
_refine_ls_number_parameters       147
_refine_ls_number_reflns           2015
_refine_ls_number_restraints       0
_refine_ls_R_factor_all            0.0434
_refine_ls_R_factor_gt             0.0370
_refine_ls_restrained_S_all        1.039
_refine_ls_shift/su_max            0.001
_refine_ls_shift/su_mean           0.000
_refine_ls_structure_factor_coef   Fsqd
_refine_ls_weighting_details      
 'w=1/[\s^2^(Fo^2^)+(0.0464P)^2^+0.2140P] where P=(Fo^2^+2Fc^2^)/3'
_refine_ls_weighting_scheme        calc
_refine_ls_wR_factor_gt            0.0957
_refine_ls_wR_factor_ref           0.1029
_refine_special_details            ?
_olex2_refinement_description
;
1. Fixed Uiso
 At 1.2 times of:
  All C(H) groups
 At 1.5 times of:
  All O(H) groups
2.a Aromatic/amide H refined with riding coordinates:
 C4(H4), C5(H5), C6(H6), C7(H7), C9(H9), C10(H10), C11(H11), C12(H12), C13(H13)
2.b Idealised tetrahedral OH refined as rotating group:
 O3(H3)
;
_atom_sites_solution_hydrogens     geom
_atom_sites_solution_primary       ?
_atom_sites_solution_secondary     ?
loop_
  _atom_site_label
  _atom_site_type_symbol
  _atom_site_fract_x
  _atom_site_fract_y
  _atom_site_fract_z
  _atom_site_U_iso_or_equiv
  _atom_site_adp_type
  _atom_site_occupancy
  _atom_site_site_symmetry_order
  _atom_site_calc_flag
  _atom_site_refinement_flags_posn
  _atom_site_refinement_flags_adp
  _atom_site_refinement_flags_occupancy
  _atom_site_disorder_assembly
  _atom_site_disorder_group
 O1 O 0.46283(9) 0.81019(14) 0.39609(4) 0.0736(3) Uani 1 1 d . . . . .
 O2 O 0.62460(10) 0.66850(15) 0.37145(4) 0.0810(3) Uani 1 1 d . . . . .
 O3 O 0.74903(11) 0.52737(18) 0.45110(5) 0.0971(4) Uani 1 1 d . . . . .
 H3 H 0.732113 0.554251 0.418449 0.146 Uiso 1 1 calc R U . . .
 C1 C 0.56048(12) 0.72226(16) 0.40845(6) 0.0612(3) Uani 1 1 d . . . . .
 C2 C 0.57787(12) 0.69628(16) 0.46953(5) 0.0598(3) Uani 1 1 d . . . . .
 C3 C 0.67201(13) 0.59770(19) 0.48770(6) 0.0712(4) Uani 1 1 d . . . . .
 C4 C 0.68778(17) 0.5682(2) 0.54551(8) 0.0884(5) Uani 1 1 d . . . . .
 H4 H 0.750143 0.502530 0.557863 0.106 Uiso 1 1 calc R U . . .
 C5 C 0.61181(18) 0.6357(2) 0.58402(7) 0.0912(6) Uani 1 1 d . . . . .
 H5 H 0.622758 0.614695 0.622576 0.109 Uiso 1 1 calc R U . . .
 C6 C 0.51898(18) 0.7344(2) 0.56699(6) 0.0852(5) Uani 1 1 d . . . . .
 H6 H 0.468412 0.780472 0.593854 0.102 Uiso 1 1 calc R U . . .
 C7 C 0.50175(15) 0.76416(19) 0.50980(6) 0.0711(4) Uani 1 1 d . . . . .
 H7 H 0.438940 0.829969 0.498061 0.085 Uiso 1 1 calc R U . . .
 C8 C 0.43145(12) 0.82808(17) 0.33837(5) 0.0615(3) Uani 1 1 d . . . . .
 C9 C 0.49445(14) 0.9294(2) 0.30304(6) 0.0743(4) Uani 1 1 d . . . . .
 H9 H 0.561185 0.984698 0.316127 0.089 Uiso 1 1 calc R U . . .
 C10 C 0.45666(16) 0.9477(2) 0.24737(7) 0.0834(5) Uani 1 1 d . . . . .
 H10 H 0.498832 1.015513 0.222702 0.100 Uiso 1 1 calc R U . . .
 C11 C 0.35815(16) 0.8675(2) 0.22822(6) 0.0796(4) Uani 1 1 d . . . . .
 H11 H 0.333885 0.880472 0.190670 0.096 Uiso 1 1 calc R U . . .
 C12 C 0.29531(14) 0.7683(2) 0.26403(7) 0.0770(4) Uani 1 1 d . . . . .
 H12 H 0.227840 0.714677 0.250982 0.092 Uiso 1 1 calc R U . . .
 C13 C 0.33197(13) 0.74740(19) 0.31991(6) 0.0694(4) Uani 1 1 d . . . . .
 H13 H 0.289663 0.679601 0.344514 0.083 Uiso 1 1 calc R U . . .

loop_
  _atom_site_aniso_label
  _atom_site_aniso_U_11
  _atom_site_aniso_U_22
  _atom_site_aniso_U_33
  _atom_site_aniso_U_23
  _atom_site_aniso_U_13
  _atom_site_aniso_U_12
 O1 0.0801(6) 0.0894(7) 0.0512(5) 0.0012(4) 0.0014(4) 0.0244(5)
 O2 0.0790(7) 0.1019(8) 0.0621(6) -0.0074(5) 0.0021(5) 0.0241(6)
 O3 0.0788(7) 0.1106(9) 0.1019(8) 0.0067(7) -0.0109(7) 0.0240(7)
 C1 0.0638(7) 0.0623(7) 0.0576(7) -0.0037(6) -0.0027(6) 0.0021(6)
 C2 0.0656(7) 0.0581(6) 0.0557(7) -0.0011(5) -0.0075(6) -0.0093(6)
 C3 0.0677(8) 0.0711(8) 0.0748(8) 0.0053(7) -0.0156(7) -0.0109(7)
 C4 0.0867(11) 0.0935(11) 0.0849(11) 0.0217(9) -0.0309(9) -0.0205(10)
 C5 0.1119(14) 0.0981(12) 0.0635(9) 0.0142(8) -0.0278(10) -0.0367(11)
 C6 0.1108(13) 0.0907(10) 0.0540(8) -0.0056(7) -0.0018(8) -0.0219(11)
 C7 0.0846(9) 0.0716(8) 0.0572(8) -0.0033(6) -0.0044(7) -0.0074(8)
 C8 0.0680(7) 0.0661(7) 0.0504(6) 0.0020(5) 0.0030(6) 0.0141(6)
 C9 0.0757(9) 0.0759(9) 0.0713(9) 0.0068(7) -0.0016(7) -0.0077(8)
 C10 0.0932(11) 0.0891(10) 0.0680(9) 0.0238(8) 0.0057(8) -0.0026(9)
 C11 0.0927(11) 0.0854(10) 0.0608(8) 0.0096(7) -0.0080(7) 0.0132(9)
 C12 0.0731(9) 0.0781(9) 0.0799(9) 0.0010(8) -0.0126(7) 0.0051(8)
 C13 0.0660(8) 0.0699(8) 0.0722(8) 0.0118(6) 0.0077(6) 0.0050(7)

_geom_special_details
;
 All esds (except the esd in the dihedral angle between two l.s. planes)
 are estimated using the full covariance matrix.  The cell esds are taken
 into account individually in the estimation of esds in distances, angles
 and torsion angles; correlations between esds in cell parameters are only
 used when they are defined by crystal symmetry.  An approximate (isotropic)
 treatment of cell esds is used for estimating esds involving l.s. planes.
;
loop_
  _geom_bond_atom_site_label_1
  _geom_bond_atom_site_label_2
  _geom_bond_distance
  _geom_bond_site_symmetry_2
  _geom_bond_publ_flag
 O1 C1 1.3457(17) . ?
 O1 C8 1.4092(16) . ?
 O2 C1 1.2128(16) . ?
 O3 H3 0.8200 . ?
 O3 C3 1.3502(19) . ?
 C1 C2 1.4639(18) . ?
 C2 C3 1.398(2) . ?
 C2 C7 1.392(2) . ?
 C3 C4 1.391(2) . ?
 C4 H4 0.9300 . ?
 C4 C5 1.362(3) . ?
 C5 H5 0.9300 . ?
 C5 C6 1.379(3) . ?
 C6 H6 0.9300 . ?
 C6 C7 1.379(2) . ?
 C7 H7 0.9300 . ?
 C8 C9 1.368(2) . ?
 C8 C13 1.371(2) . ?
 C9 H9 0.9300 . ?
 C9 C10 1.384(2) . ?
 C10 H10 0.9300 . ?
 C10 C11 1.366(2) . ?
 C11 H11 0.9300 . ?
 C11 C12 1.363(2) . ?
 C12 H12 0.9300 . ?
 C12 C13 1.387(2) . ?
 C13 H13 0.9300 . ?

loop_
  _geom_angle_atom_site_label_1
  _geom_angle_atom_site_label_2
  _geom_angle_atom_site_label_3
  _geom_angle
  _geom_angle_site_symmetry_1
  _geom_angle_site_symmetry_3
  _geom_angle_publ_flag
 C1 O1 C8 117.95(10) . . ?
 C3 O3 H3 109.5 . . ?
 O1 C1 C2 113.45(11) . . ?
 O2 C1 O1 121.74(12) . . ?
 O2 C1 C2 124.80(13) . . ?
 C3 C2 C1 118.95(13) . . ?
 C7 C2 C1 121.76(13) . . ?
 C7 C2 C3 119.28(13) . . ?
 O3 C3 C2 122.54(13) . . ?
 O3 C3 C4 117.84(15) . . ?
 C4 C3 C2 119.62(16) . . ?
 C3 C4 H4 120.0 . . ?
 C5 C4 C3 119.94(17) . . ?
 C5 C4 H4 120.0 . . ?
 C4 C5 H5 119.3 . . ?
 C4 C5 C6 121.33(15) . . ?
 C6 C5 H5 119.3 . . ?
 C5 C6 H6 120.3 . . ?
 C7 C6 C5 119.46(17) . . ?
 C7 C6 H6 120.3 . . ?
 C2 C7 H7 119.8 . . ?
 C6 C7 C2 120.37(16) . . ?
 C6 C7 H7 119.8 . . ?
 C9 C8 O1 120.99(13) . . ?
 C9 C8 C13 121.42(13) . . ?
 C13 C8 O1 117.50(12) . . ?
 C8 C9 H9 120.7 . . ?
 C8 C9 C10 118.52(15) . . ?
 C10 C9 H9 120.7 . . ?
 C9 C10 H10 119.6 . . ?
 C11 C10 C9 120.76(15) . . ?
 C11 C10 H10 119.6 . . ?
 C10 C11 H11 119.9 . . ?
 C12 C11 C10 120.17(14) . . ?
 C12 C11 H11 119.9 . . ?
 C11 C12 H12 120.0 . . ?
 C11 C12 C13 120.04(15) . . ?
 C13 C12 H12 120.0 . . ?
 C8 C13 C12 119.08(13) . . ?
 C8 C13 H13 120.5 . . ?
 C12 C13 H13 120.5 . . ?

loop_
  _geom_torsion_atom_site_label_1
  _geom_torsion_atom_site_label_2
  _geom_torsion_atom_site_label_3
  _geom_torsion_atom_site_label_4
  _geom_torsion
  _geom_torsion_site_symmetry_1
  _geom_torsion_site_symmetry_2
  _geom_torsion_site_symmetry_3
  _geom_torsion_site_symmetry_4
  _geom_torsion_publ_flag
 O1 C1 C2 C3 175.92(12) . . . . ?
 O1 C1 C2 C7 -2.68(19) . . . . ?
 O1 C8 C9 C10 -177.27(14) . . . . ?
 O1 C8 C13 C12 177.04(12) . . . . ?
 O2 C1 C2 C3 -2.5(2) . . . . ?
 O2 C1 C2 C7 178.86(14) . . . . ?
 O3 C3 C4 C5 -179.56(15) . . . . ?
 C1 O1 C8 C9 -73.16(17) . . . . ?
 C1 O1 C8 C13 110.30(15) . . . . ?
 C1 C2 C3 O3 1.1(2) . . . . ?
 C1 C2 C3 C4 -178.27(13) . . . . ?
 C1 C2 C7 C6 178.54(14) . . . . ?
 C2 C3 C4 C5 -0.1(2) . . . . ?
 C3 C2 C7 C6 -0.1(2) . . . . ?
 C3 C4 C5 C6 -0.4(3) . . . . ?
 C4 C5 C6 C7 0.7(3) . . . . ?
 C5 C6 C7 C2 -0.5(2) . . . . ?
 C7 C2 C3 O3 179.75(14) . . . . ?
 C7 C2 C3 C4 0.4(2) . . . . ?
 C8 O1 C1 O2 4.8(2) . . . . ?
 C8 O1 C1 C2 -173.75(11) . . . . ?
 C8 C9 C10 C11 0.5(3) . . . . ?
 C9 C8 C13 C12 0.5(2) . . . . ?
 C9 C10 C11 C12 0.3(3) . . . . ?
 C10 C11 C12 C13 -0.6(2) . . . . ?
 C11 C12 C13 C8 0.2(2) . . . . ?
 C13 C8 C9 C10 -0.9(2) . . . . ?

_shelx_res_file
;
TITL salolfrag1_auto_a.res in Pbca
    salolfrag1.res
    created by SHELXL-2019/3 at 15:04:38 on 30-Jan-2025
REM Old TITL salolfrag1_auto in Pbca
REM SHELXT solution in Pbca
REM R1 0.161, Rweak 0.328, Alpha 0.020, Orientation as input
REM Formula found by SHELXT: C10 O3
CELL 1.54184 11.304968 8.106715 23.495668 90 90 90
ZERR 8 0.000547 0.000405 0.001177 0 0 0
LATT 1
SYMM 0.5-X,-Y,0.5+Z
SYMM -X,0.5+Y,0.5-Z
SYMM 0.5+X,0.5-Y,-Z
SFAC C H O
UNIT 104 80 24

L.S. 4
PLAN  5
SIZE 0.1 0.2 0.4
TEMP 23
CONF
BOND $H
MORE -1
fmap 2
acta
REM <olex2.extras>
REM <HklSrc "%./salolfrag1.hkl">
REM </olex2.extras>

WGHT    0.046400    0.214000
EXTI    0.002579
FVAR       0.53832
O1    3    0.462831    0.810189    0.396090    11.00000    0.08012    0.08939 =
         0.05124    0.00123    0.00139    0.02437
O2    3    0.624602    0.668505    0.371455    11.00000    0.07897    0.10189 =
         0.06214   -0.00744    0.00211    0.02409
O3    3    0.749029    0.527375    0.451095    11.00000    0.07880    0.11064 =
         0.10194    0.00670   -0.01090    0.02400
AFIX 147
H3    2    0.732113    0.554251    0.418449    11.00000   -1.50000
AFIX   0
C1    1    0.560477    0.722256    0.408447    11.00000    0.06377    0.06227 =
         0.05758   -0.00371   -0.00272    0.00208
C2    1    0.577869    0.696279    0.469533    11.00000    0.06557    0.05811 =
         0.05569   -0.00109   -0.00754   -0.00934
C3    1    0.672009    0.597701    0.487704    11.00000    0.06768    0.07112 =
         0.07483    0.00529   -0.01561   -0.01092
C4    1    0.687781    0.568223    0.545509    11.00000    0.08672    0.09354 =
         0.08488    0.02169   -0.03090   -0.02049
AFIX  43
H4    2    0.750143    0.502530    0.557863    11.00000   -1.20000
AFIX   0
C5    1    0.611810    0.635651    0.584019    11.00000    0.11193    0.09811 =
         0.06348    0.01423   -0.02777   -0.03669
AFIX  43
H5    2    0.622758    0.614695    0.622576    11.00000   -1.20000
AFIX   0
C6    1    0.518982    0.734368    0.566990    11.00000    0.11080    0.09075 =
         0.05404   -0.00563   -0.00176   -0.02192
AFIX  43
H6    2    0.468412    0.780472    0.593854    11.00000   -1.20000
AFIX   0
C7    1    0.501755    0.764162    0.509797    11.00000    0.08460    0.07162 =
         0.05720   -0.00334   -0.00442   -0.00735
AFIX  43
H7    2    0.438940    0.829969    0.498061    11.00000   -1.20000
AFIX   0
C8    1    0.431451    0.828080    0.338374    11.00000    0.06797    0.06611 =
         0.05035    0.00198    0.00297    0.01411
C9    1    0.494447    0.929384    0.303036    11.00000    0.07570    0.07593 =
         0.07127    0.00681   -0.00158   -0.00771
AFIX  43
H9    2    0.561185    0.984698    0.316127    11.00000   -1.20000
AFIX   0
C10   1    0.456664    0.947740    0.247365    11.00000    0.09315    0.08907 =
         0.06804    0.02377    0.00571   -0.00258
AFIX  43
H10   2    0.498832    1.015513    0.222702    11.00000   -1.20000
AFIX   0
C11   1    0.358147    0.867455    0.228224    11.00000    0.09266    0.08538 =
         0.06079    0.00958   -0.00804    0.01324
AFIX  43
H11   2    0.333885    0.880472    0.190670    11.00000   -1.20000
AFIX   0
C12   1    0.295315    0.768319    0.264026    11.00000    0.07313    0.07806 =
         0.07995    0.00100   -0.01261    0.00507
AFIX  43
H12   2    0.227840    0.714677    0.250982    11.00000   -1.20000
AFIX   0
C13   1    0.331966    0.747396    0.319912    11.00000    0.06600    0.06987 =
         0.07223    0.01177    0.00772    0.00496
AFIX  43
H13   2    0.289663    0.679601    0.344514    11.00000   -1.20000
AFIX   0
HKLF 4


REM  salolfrag1_auto_a.res in Pbca
REM wR2 = 0.1029, GooF = S = 1.039, Restrained GooF = 1.039 for all data
REM R1 = 0.0370 for 1716 Fo > 4sig(Fo) and 0.0434 for all 2015 data
REM 147 parameters refined using 0 restraints

END

WGHT      0.0464      0.2140

REM Highest difference peak  0.126,  deepest hole -0.096,  1-sigma level  0.028
Q1    1   0.5561  0.7726  0.4870  11.00000  0.05    0.13
Q2    1   0.4378  0.9212  0.3233  11.00000  0.05    0.11
Q3    1   0.5206  0.7036  0.4879  11.00000  0.05    0.11
Q4    1   0.5423  0.7736  0.5344  11.00000  0.05    0.11
Q5    1   0.5262  0.8595  0.3998  11.00000  0.05    0.10
;
_shelx_res_checksum                34208
_shelx_hkl_file
;
   0   0   2 1513.03    4.89
   0   0   3   -0.08    0.07
   0   0   4 1272.26    6.64
   0   0   5    0.63    0.20
   0   0   6 1589.04    9.04
   0   0   7    0.20    0.12
   0   0   8  147.42    3.20
   0   0   9    0.38    0.21
   0   0   9    0.02    0.18
   0   0  10    1.02    0.43
   0   0  10    1.82    0.39
   0   0  11    0.08    0.16
   0   0  11   -0.21    0.33
   0   0  12  276.18    6.92
   0   0  12  281.66    5.52
   0   0  13   -0.09    0.28
   0   0  14  392.10    9.19
   0   0  15    0.45    0.50
   0   0  16   27.13    2.67
   0   0  16   24.00    1.26
   0   0  17    0.04    0.12
   0   0  17   -0.26    0.34
   0   0  18   -0.32    0.63
   0   0  18    0.00    0.18
   0   0  19   -0.63    0.27
   0   0  19   -0.30    0.36
   0   0  20    8.42    0.87
   0   0  21    0.21    0.26
   0   0  22   20.81    1.40
   0   0  23    0.01    0.22
   0   0  24    0.21    0.19
   0   0  25   -0.22    0.29
   0   0  26    0.62    0.27
   0   0  27    0.18    0.15
   0  -1   0    1.95    0.27
   0  -1   2    0.07    0.06
   0  -1   3    0.36    0.10
   0  -1   4    0.06    0.13
   0  -1   4    0.04    0.08
   0  -1   5   -0.10    0.17
   0  -1   5    0.12    0.12
   0  -1   5    0.05    0.09
   0  -1   6   -0.03    0.10
   0  -1   6    0.35    0.21
   0  -1   6   -0.03    0.17
   0  -1   7    0.10    0.10
   0  -1   7    0.11    0.20
   0  -1   7    0.04    0.19
   0  -1   8    0.07    0.19
   0  -1   8    0.00    0.20
   0  -1   8    0.01    0.09
   0  -1   9   -0.09    0.14
   0  -1   9    0.18    0.19
   0  -1   9    0.08    0.23
   0  -1  10    0.14    0.16
   0  -1  10    0.12    0.30
   0  -1  11    0.28    0.25
   0  -1  11   -0.29    0.26
   0  -1  11    0.08    0.13
   0  -1  12    0.11    0.28
   0  -1  12   -0.07    0.27
   0  -1  13   -0.34    0.41
   0  -1  13   -0.41    0.55
   0  -1  14   -0.04    0.26
   0   1  14    0.31    0.43
   0  -1  14   -0.16    0.23
   0  -1  15   -0.35    0.49
   0   1  15    0.77    0.55
   0  -1  16   -0.15    0.20
   0   1  16   -0.06    0.14
   0  -1  16    0.00    0.27
   0   1  16    0.10    0.46
   0   1  17   -0.10    0.16
   0   1  17    0.17    0.34
   0  -1  17    0.25    0.19
   0   1  18   -0.21    0.27
   0   1  18    0.05    0.44
   0  -1  18   -0.38    0.29
   0  -1  19   -0.36    0.29
   0   1  19    0.46    0.50
   0   1  19   -0.17    0.27
   0   1  20   -0.05    0.25
   0  -1  20   -0.15    0.27
   0   1  21    0.18    0.18
   0  -1  21    0.67    0.29
   0   1  22   -0.04    0.20
   0  -1  22   -0.34    0.29
   0  -1  23   -0.07    0.19
   0   1  23   -0.16    0.22
   0  -1  24    0.01    0.18
   0   1  24   -0.14    0.30
   0   1  25   -0.08    0.17
   0  -1  25   -0.46    0.31
   0   1  26    0.23    0.17
   0  -1  26    0.04    0.20
   0   1  27    0.04    0.13
   0  -1  27   -0.42    0.20
   0  -1 -28    0.35    0.19
   0  -2   0 4947.87   19.22
   0  -2   1 3043.71   15.40
   0  -2  -5  330.82    2.48
   0  -2   5  335.74    5.99
   0  -2   6   -0.16    0.26
   0  -2   7  365.02    3.95
   0  -2   7  364.87    6.83
   0  -2   8  685.95    5.39
   0  -2   8  698.70    9.97
   0  -2   9 1018.40   12.55
   0  -2  10  858.32   12.02
   0  -2  11  475.66    9.37
   0  -2  12  734.34   12.31
   0  -2  13   91.91    4.49
   0  -2  14   -0.43    0.28
   0  -2  15    8.29    1.46
   0  -2  16   52.05    1.86
   0   2  16   50.73    1.92
   0  -2  16   54.41    3.75
   0   2  17  168.99    3.65
   0  -2  17  165.69    3.44
   0   2  18   10.70    0.95
   0   2  18   12.15    2.09
   0  -2  18   10.46    0.89
   0   2  19   17.40    1.24
   0  -2  19   17.57    1.19
   0   2  19   20.11    2.68
   0   2  20   72.17    2.60
   0  -2  20   70.56    2.43
   0   2  21   17.45    1.29
   0  -2  21   18.59    1.26
   0  -2  22    2.13    0.43
   0   2  22    1.61    0.43
   0  -2  23    0.10    0.21
   0   2  23    0.31    0.18
   0   2  24   17.27    1.22
   0  -2  24   18.49    1.21
   0   2  25   12.96    1.03
   0  -2  25   11.67    0.92
   0  -2 -26    1.65    0.45
   0   2  26    1.96    0.40
   0  -2  26    2.17    0.38
   0  -2 -27    2.71    0.43
   0  -2 -28    0.30    0.16
   0  -3   0   -0.16    0.21
   0  -3   1    0.15    0.15
   0  -3   1    0.36    0.28
   0  -3  -1    0.06    0.19
   0  -3   2   -0.10    0.26
   0  -3  -2   -0.17    0.13
   0  -3  -3    0.10    0.18
   0  -3   3    0.15    0.30
   0  -3   3    0.20    0.27
   0  -3   4    0.00    0.18
   0  -3  -4    0.07    0.12
   0  -3   5   -0.19    0.33
   0  -3  -5    0.13    0.10
   0  -3   6   -0.19    0.30
   0  -3   7   -0.10    0.23
   0  -3   8    0.07    0.28
   0  -3   9   -0.03    0.38
   0  -3  10    0.13    0.38
   0  -3  11   -0.35    0.47
   0  -3  12   -0.21    0.47
   0  -3  13    0.41    0.43
   0  -3  14   -0.09    0.31
   0  -3  15    0.24    0.22
   0  -3  15   -0.02    0.37
   0   3  15   -0.13    0.21
   0  -3  16    0.33    0.17
   0  -3  16   -0.24    0.35
   0   3  16   -0.34    0.26
   0  -3  17   -0.20    0.38
   0  -3  17    0.09    0.18
   0   3  17    0.05    0.18
   0  -3  18   -0.10    0.20
   0   3  18   -0.21    0.19
   0  -3  19    0.16    0.19
   0   3  19    0.32    0.27
   0   3  20   -0.08    0.30
   0  -3  20   -0.05    0.18
   0  -3  21    0.75    0.32
   0   3  21    0.17    0.25
   0   3  22    0.14    0.29
   0  -3  22    0.10    0.19
   0  -3  23    0.15    0.13
   0   3  23   -0.22    0.15
   0  -3 -23   -0.41    0.32
   0  -3  24    0.20    0.14
   0  -3 -24   -0.13    0.24
   0  -3  25    0.03    0.13
   0  -3 -25   -0.02    0.17
   0  -3 -26    0.05    0.13
   0  -3 -27   -0.02    0.12
   0  -4   0  417.64    7.77
   0  -4  -1   72.73    3.15
   0  -4   1   72.86    3.38
   0  -4  -2   77.17    3.12
   0  -4   2   79.17    3.62
   0  -4  -3   76.18    2.93
   0  -4   3   82.48    3.79
   0  -4   3   76.30    3.66
   0  -4   4  151.30    5.31
   0  -4  -4  146.12    3.85
   0  -4   5   45.26    2.99
   0  -4   5   46.84    3.10
   0  -4   6   43.54    3.20
   0  -4   6   36.40    2.81
   0  -4   7   40.11    3.00
   0  -4   7   40.27    3.17
   0  -4   8  163.19    6.30
   0  -4   9  135.41    5.92
   0  -4  10   24.02    2.54
   0  -4 -11   77.28    2.58
   0  -4  11   78.04    4.84
   0  -4 -12   31.58    1.50
   0  -4  12   34.46    3.32
   0  -4  12   35.41    1.72
   0  -4 -12   33.10    1.76
   0  -4  13   33.25    3.34
   0  -4  13   33.56    1.67
   0  -4 -13   32.03    1.78
   0  -4 -13   32.53    1.55
   0  -4 -14   69.51    2.71
   0  -4  14   74.76    2.53
   0  -4  14   76.95    5.18
   0  -4 -14   71.00    2.34
   0  -4 -15   32.84    1.92
   0  -4 -15   34.36    1.64
   0  -4  15   35.39    3.60
   0  -4  15   33.69    1.71
   0  -4  16   29.87    3.36
   0  -4 -16   32.79    1.90
   0  -4 -16   31.28    1.58
   0  -4 -17  177.30    3.75
   0  -4 -17  178.94    4.48
   0  -4 -18    0.19    0.30
   0  -4 -18    0.63    0.49
   0  -4 -19   85.11    3.11
   0  -4 -20   11.96    1.15
   0  -4 -21   31.66    1.80
   0  -4 -22   -0.17    0.28
   0  -4 -23    7.16    0.80
   0  -4 -24    3.49    0.52
   0  -4 -25    4.78    0.55
   0  -4 -26    5.40    0.51
   0  -5   0   -0.64    0.48
   0  -5   1    0.08    0.21
   0  -5  -1    0.20    0.24
   0  -5  -2    0.52    0.44
   0  -5   2    0.20    0.31
   0  -5   3    0.02    0.33
   0  -5   4    0.06    0.34
   0  -5   5   -0.07    0.41
   0  -5   6   -0.08    0.42
   0  -5   7   -0.55    0.49
   0  -5   7    0.20    0.19
   0  -5  -7   -0.22    0.18
   0  -5   8   -0.08    0.15
   0  -5   8    0.02    0.32
   0  -5  -8    0.21    0.16
   0  -5   8   -0.12    0.22
   0  -5  -9    0.43    0.27
   0  -5   9   -0.09    0.17
   0  -5  -9    0.23    0.19
   0  -5   9    0.54    0.27
   0  -5   9    0.11    0.38
   0  -5  10    0.03    0.13
   0  -5 -10    0.05    0.17
   0  -5  10   -0.23    0.42
   0  -5  10   -0.14    0.24
   0  -5 -10   -0.01    0.14
   0  -5  11    0.01    0.23
   0  -5 -11    0.02    0.17
   0  -5 -11    0.14    0.24
   0  -5  11    0.20    0.19
   0  -5 -12    0.48    0.31
   0  -5  12    0.11    0.19
   0  -5 -12   -0.21    0.17
   0  -5  12    0.36    0.74
   0  -5 -13    0.38    0.25
   0  -5 -13   -0.02    0.19
   0  -5  13   -0.01    0.27
   0  -5  13    0.72    0.50
   0  -5  14    0.08    0.27
   0  -5 -14    0.25    0.20
   0  -5  14   -0.27    0.52
   0  -5 -14    0.30    0.21
   0  -5 -15   -0.29    0.31
   0  -5 -15    0.00    0.25
   0  -5  15   -0.02    0.19
   0  -5  16    0.07    0.22
   0  -5 -16   -0.10    0.29
   0  -5 -16    0.19    0.20
   0  -5 -17    0.44    0.23
   0  -5  17   -0.01    0.24
   0  -5 -17    0.06    0.21
   0  -5 -18    0.03    0.26
   0  -5 -19    0.04    0.27
   0  -5 -20    0.44    0.42
   0  -5 -21    0.19    0.22
   0  -5 -22    0.32    0.26
   0  -5 -23    0.10    0.19
   0  -5 -24   -0.32    0.20
   0  -5 -25   -0.04    0.11
   0  -6   0   49.50    2.05
   0  -6   1    1.68    0.39
   0  -6   1    1.81    0.59
   0  -6  -1    2.06    0.41
   0  -6   2   -0.28    0.37
   0  -6  -2    0.28    0.25
   0  -6   2    0.30    0.18
   0  -6   3   65.36    4.43
   0  -6  -3   70.96    2.56
   0  -6   3   67.05    2.51
   0  -6  -4  303.31    5.33
   0  -6   4  301.96    5.36
   0  -6   4  292.83    9.64
   0  -6   5   23.88    1.54
   0  -6   5   22.70    1.49
   0  -6  -5   23.24    1.46
   0  -6   5   22.93    2.79
   0  -6   6    1.30    0.42
   0  -6  -6    0.33    0.18
   0  -6  -6    0.99    0.31
   0  -6   6    0.92    0.31
   0  -6   6    0.14    0.28
   0  -6  -7   21.60    1.33
   0  -6  -7   21.02    1.43
   0  -6   7   19.97    1.43
   0  -6   7   20.84    2.74
   0  -6   7   21.59    1.44
   0  -6  -8   21.30    1.44
   0  -6   8   19.57    1.35
   0  -6   8   25.02    3.02
   0  -6  -8   20.37    1.31
   0  -6   8   21.48    1.50
   0  -6  -9    1.64    0.39
   0  -6  -9    2.33    0.52
   0  -6   9    1.81    0.44
   0  -6   9    1.74    0.44
   0  -6 -10   27.83    1.70
   0  -6 -10   28.73    1.56
   0  -6  10   30.27    3.50
   0  -6  10   26.81    1.68
   0  -6  10   27.69    1.61
   0  -6 -11    5.41    0.66
   0  -6  11    5.63    0.77
   0  -6  11    5.07    0.70
   0  -6 -11    5.61    0.78
   0  -6 -12   35.98    1.73
   0  -6  12   33.25    1.88
   0  -6 -12   34.67    1.92
   0  -6 -13    0.55    0.18
   0  -6  13    0.75    0.33
   0  -6 -13    0.61    0.33
   0  -6  14    1.31    0.36
   0  -6 -14    1.27    0.33
   0  -6 -14    2.16    0.56
   0  -6 -15   46.60    1.88
   0  -6  15   45.85    2.09
   0  -6 -15   47.02    2.22
   0  -6 -16   50.66    1.89
   0  -6  16   48.82    2.08
   0  -6 -16   53.24    2.32
   0  -6 -17    2.17    0.37
   0  -6 -17    2.22    0.53
   0  -6  17    1.61    0.39
   0  -6  18    3.95    0.53
   0  -6 -18    4.07    0.61
   0  -6 -19    0.48    0.20
   0  -6 -20    1.83    0.41
   0  -6 -21   32.32    1.43
   0  -6 -22    1.20    0.28
   0  -6 -23    1.90    0.30
   0  -7   0   -0.09    0.17
   0  -7  -1   -0.28    0.22
   0  -7   1    0.05    0.20
   0  -7   2    0.13    0.22
   0  -7  -2    0.03    0.21
   0  -7   2   -0.41    0.26
   0  -7   3   -0.20    0.27
   0  -7   3    0.16    0.34
   0  -7   4   -0.16    0.25
   0  -7   4    0.35    0.31
   0  -7   5    0.26    0.17
   0  -7   5   -0.28    0.23
   0  -7   6   -0.17    0.20
   0  -7   6    0.12    0.17
   0  -7   7   -0.22    0.29
   0  -7  -7   -0.16    0.21
   0  -7   7   -0.06    0.20
   0  -7   8   -0.35    0.30
   0  -7   8   -0.01    0.21
   0  -7  -8   -0.14    0.20
   0  -7   9    0.01    0.18
   0  -7   9    0.06    0.19
   0  -7  -9    0.10    0.31
   0  -7  10   -0.21    0.19
   0  -7 -10   -0.17    0.25
   0  -7  10    0.17    0.26
   0  -7 -11    0.06    0.22
   0  -7  11   -0.11    0.21
   0  -7 -12    0.09    0.23
   0  -7  12    0.00    0.22
   0  -7 -13    0.01    0.20
   0  -7  13   -0.02    0.22
   0  -7 -14    0.50    0.32
   0  -7  14    0.06    0.18
   0  -7 -15    0.19    0.25
   0  -7  15    0.01    0.19
   0  -7 -16    0.11    0.19
   0  -7  16   -0.05    0.15
   0  -7 -17   -0.24    0.23
   0  -7  17    0.01    0.15
   0  -7  18    0.10    0.13
   0  -7 -18    0.01    0.17
   0  -7 -19    0.03    0.14
   0  -7 -20   -0.01    0.11
   0  -8   0    1.89    0.41
   0  -8   0    2.34    0.53
   0  -8   1    0.93    0.40
   0  -8  -1    0.93    0.34
   0  -8   1    0.74    0.25
   0  -8  -1    0.73    0.20
   0  -8  -2    0.46    0.24
   0  -8   2    0.74    0.34
   0  -8   2    1.04    0.38
   0  -8   3    0.84    0.29
   0  -8  -3    1.31    0.38
   0  -8   3    1.41    0.39
   0  -8   4    5.19    0.75
   0  -8   4    4.86    0.70
   0  -8  -4    4.43    0.69
   0  -8   5   -0.06    0.24
   0  -8   5    0.77    0.37
   0  -8   6    2.20    0.43
   0  -8   6    2.15    0.44
   0  -8   7    0.99    0.26
   0  -8   7    1.29    0.42
   0  -8   8    0.48    0.23
   0  -8  -8    0.76    0.29
   0  -8   8    0.57    0.27
   0  -8   9    0.66    0.33
   0  -8  -9    0.28    0.20
   0  -8 -10    2.48    0.45
   0  -8  10    2.47    0.48
   0  -8  11    2.76    0.53
   0  -8 -11    2.49    0.43
   0  -8  12   15.68    1.09
   0  -8  13   37.31    1.61
   0  -8  14   13.11    0.91
   0  -8  15   13.11    0.85
   0  -8  16    4.39    0.44
   0  -9   0   -0.19    0.15
   0  -9   1   -0.25    0.24
   0  -9  -1    0.08    0.15
   0  -9   1   -0.15    0.12
   0  -9   2   -0.17    0.19
   0  -9  -2   -0.22    0.22
   0  -9   2   -0.03    0.21
   0  -9  -3    0.08    0.15
   0  -9   3    0.11    0.13
   0  -9   3   -0.21    0.14
   0  -9   4    0.00    0.15
   0  -9   4    0.02    0.14
   0  -9  -4   -0.02    0.21
   0  -9   5    0.27    0.23
   0  -9  -5   -0.06    0.16
   0  -9   5    0.05    0.16
   0  -9  -6    0.00    0.17
   0  -9   6   -0.14    0.16
   0  -9   7   -0.05    0.15
   0  -9  -7    0.07    0.12
   0  -9  -8   -0.10    0.14
   0  -9   8   -0.17    0.17
   0  -9   9   -0.37    0.19
   0  -9  -9   -0.02    0.12
   0  -9  10    0.05    0.12
   0  -9  11    0.36    0.17
   0  -9  12    0.07    0.09
  -1   0   0    0.05    0.07
  -1   0   0    0.03    0.06
  -1   0   1    0.07    0.04
  -1   0  -1    0.03    0.05
  -1   0  -2    7.11    0.44
  -1   0   2    5.19    0.46
  -1   0   3    3.28    0.38
  -1   0   4  865.04    6.76
  -1   0   5    0.43    0.23
  -1   0   6   14.56    1.03
  -1   0   7    0.01    0.19
  -1   0   7    0.03    0.13
  -1   0   8  119.91    3.29
   1   0   8  126.24    2.89
  -1   0   8  126.15    3.69
  -1   0   9    0.07    0.16
   1   0   9    0.09    0.16
   1   0   9   -0.17    0.20
   1   0  10 1532.02   10.98
  -1   0  10 1496.17   14.31
   1   0  10 1418.03   14.31
  -1   0  11   -0.30    0.34
  -1   0  11    0.28    0.23
   1   0  11   -0.35    0.25
  -1   0  12    0.05    0.31
  -1   0  12   -0.26    0.33
   1   0  12    0.03    0.26
   1   0  13    0.01    0.25
  -1   0  13    0.18    0.29
   1   0  14   69.45    3.90
  -1   0  14   71.95    3.94
   1   0  15   -0.19    0.39
  -1   0  15   -0.25    0.24
   1   0  16   66.09    2.09
   1   0  16   63.57    4.13
  -1   0  16   72.81    2.27
  -1   0  16   67.22    4.25
  -1   0  17    0.24    0.23
   1   0  17   -0.58    0.70
  -1   0  17   -0.01    0.47
   1   0  17   -0.41    0.28
   1   0  18    9.99    1.82
  -1   0  18    9.75    1.76
  -1   0  18   10.61    0.94
   1   0  18    9.07    0.84
   1   0  19    0.12    0.20
  -1   0  19    0.00    0.21
  -1   0  19   -0.18    0.37
   1   0  20    0.35    0.24
  -1   0  20    0.41    0.23
   1   0  21   -0.24    0.26
  -1   0  21   -0.11    0.25
   1   0  22    0.20    0.22
  -1   0  22    0.52    0.20
   1   0  23    0.00    0.19
  -1   0  23   -0.11    0.26
   1   0  24    9.26    0.90
  -1   0  24   10.32    1.00
   1   0  25   -0.19    0.17
  -1   0  25   -0.16    0.24
  -1   0  26    0.35    0.22
   1   0  26    0.03    0.17
   1   0  27    0.21    0.17
   1   0  28    0.08    0.12
  -1  -1   0   -0.07    0.13
  -1  -1   1  489.91    5.07
  -1  -1  -1  505.12    4.15
  -1  -1   1  489.55    5.00
  -1  -1   2 3465.14   13.75
  -1  -1  -2 3477.43    9.56
  -1  -1   3  865.76    7.06
  -1  -1   4  730.90    6.76
  -1  -1   5  179.63    3.51
   1  -1   5  173.31    3.60
  -1  -1   5  169.78    3.88
  -1  -1   6 1093.49    9.92
   1  -1   6 1070.46    9.70
  -1  -1   6 1076.95    9.13
  -1  -1   6 1073.27   10.21
  -1  -1   7    5.03    0.65
   1  -1   7    5.01    0.73
  -1  -1   7    5.26    0.75
  -1  -1   7    5.17    0.70
  -1  -1   8   41.80    1.99
   1  -1   8   43.30    1.01
  -1  -1   8   41.51    2.23
   1  -1   8   42.41    2.24
  -1  -1   8   45.60    2.30
   1  -1   9   63.82    1.44
  -1  -1   9   59.55    2.77
   1  -1   9   61.89    2.63
  -1  -1   9   65.23    2.97
   1  -1   9   63.84    2.92
  -1  -1   9   64.80    2.58
  -1  -1  10  166.93    5.05
   1  -1  10  168.49    4.53
  -1  -1  10  168.32    4.89
  -1  -1  10  168.69    4.37
   1  -1  10  162.63    4.95
  -1  -1  11  370.34    6.79
   1  -1  11  364.52    7.87
  -1  -1  11  354.66    7.50
  -1  -1  11  376.74    7.97
   1  -1  11  375.82    7.11
  -1  -1  12  967.80   12.82
  -1  -1  12 1002.57   11.64
   1  -1  12  955.22   13.49
   1  -1  12  979.51   12.00
  -1  -1  12  962.37   13.57
   1  -1  13   94.25    3.90
  -1  -1  13   89.79    4.06
  -1  -1  13   88.48    4.31
   1  -1  13   86.74    4.29
   1  -1  14    7.67    1.16
   1  -1  14    8.44    1.43
  -1   1  14    7.80    1.36
  -1  -1  14    8.31    1.41
  -1  -1  14    6.72    1.21
  -1  -1  15    1.38    0.69
   1  -1  15    0.84    0.50
  -1   1  15    0.80    0.53
   1   1  15    1.29    0.77
   1   1  16  133.86    6.01
   1  -1  16  145.04    3.05
   1  -1  16  135.41    6.13
   1   1  16  138.11    3.06
  -1   1  16  139.38    6.10
  -1  -1  16  142.83    3.13
  -1   1  16  135.22    3.17
  -1   1  17    2.55    0.48
   1  -1  17    2.50    0.91
  -1  -1  17    2.82    0.48
   1   1  17    2.32    0.40
  -1   1  17    2.73    0.83
   1   1  17    3.96    1.09
   1  -1  17    3.06    0.47
   1   1  18  162.62    7.19
   1  -1  18  164.37    3.52
   1   1  18  156.97    3.51
  -1   1  18  162.22    3.76
  -1   1  18  167.04    7.24
  -1  -1  18  161.93    3.64
   1  -1  19   83.78    2.60
  -1  -1  19   82.67    2.67
  -1   1  19   78.69    5.16
   1   1  19   78.91    5.17
   1   1  19   79.37    2.59
  -1   1  19   80.47    2.73
  -1  -1  20   20.26    1.35
   1  -1  20   20.24    1.31
   1   1  20   19.18    1.32
  -1   1  20   19.15    1.38
  -1  -1  21    0.65    0.30
   1   1  21    0.77    0.29
   1  -1  21    0.62    0.30
  -1   1  21    0.64    0.27
   1   1  22    3.22    0.54
  -1   1  22    2.71    0.54
  -1  -1  22    3.57    0.61
   1  -1  22    2.99    0.54
   1  -1  23   21.22    1.35
  -1   1  23   19.53    1.40
   1   1  23   20.50    1.36
  -1  -1  23   20.68    1.39
   1  -1  24    1.20    0.36
  -1  -1  24    1.07    0.35
   1   1  24    1.60    0.42
  -1   1  24    1.42    0.42
  -1   1  25    0.03    0.16
   1  -1  25   -0.09    0.24
   1   1  25    0.15    0.18
  -1  -1  25   -0.31    0.18
  -1  -1  26    0.30    0.17
   1  -1  26    0.50    0.20
  -1   1  26    0.52    0.26
   1   1  26    0.51    0.17
   1   1  27    0.24    0.19
   1  -1  27    0.14    0.14
   1  -1  28   16.80    0.95
   1   1  28   16.80    0.92
  -1  -2   0   -0.02    0.23
  -1  -2   0   -0.18    0.26
  -1  -2  -1 4058.22   16.18
   1  -2   1 4061.21   13.50
  -1  -2   1 4067.96   17.91
  -1  -2   2  301.03    4.96
  -1  -2  -2  296.49    4.03
  -1  -2  -3  409.12    4.12
  -1  -2   3  415.65    5.79
  -1  -2  -4  175.01    2.26
  -1  -2   4  185.19    3.96
  -1  -2   5  189.64    4.68
  -1  -2   5  203.20    4.06
  -1  -2   6  540.74    8.35
  -1  -2   6  530.32    6.66
  -1  -2   7  170.75    4.94
  -1  -2   7  168.99    3.85
  -1  -2   8    1.53    0.41
  -1  -2   8    0.92    0.42
  -1  -2   9   14.66    1.18
  -1  -2   9   13.50    1.51
   1  -2   9   14.11    1.43
  -1  -2  10  126.09    4.86
   1  -2  10  118.96    4.43
  -1  -2  10  120.84    3.45
  -1  -2  11    0.04    0.30
   1  -2  11   -0.19    0.38
   1  -2  12    9.36    1.37
  -1  -2  12   10.68    1.55
  -1  -2  13   32.08    2.70
   1  -2  13   29.86    2.48
   1  -2  14   20.53    2.18
  -1  -2  14   19.98    2.24
  -1   2  15    6.50    0.68
  -1  -2  15    9.20    1.58
   1  -2  15    7.03    1.21
   1  -2  16   97.47    2.50
  -1   2  16   95.64    2.73
  -1  -2  16   96.71    2.58
   1   2  16   96.98    2.60
  -1  -2  16   95.17    5.19
   1   2  17    6.09    1.46
   1   2  17    4.57    0.60
  -1   2  17    3.90    1.19
  -1   2  17    4.56    0.62
  -1  -2  17    4.47    0.58
   1  -2  17    4.44    0.59
  -1   2  18   21.13    1.39
   1   2  18   21.06    1.31
  -1  -2  18   22.22    1.32
  -1   2  18   22.88    2.78
   1  -2  18   22.56    1.30
   1   2  18   21.44    2.72
   1   2  19   -0.15    0.19
   1   2  19    0.31    0.64
  -1  -2  19   -0.29    0.24
  -1   2  19   -0.35    0.42
  -1   2  19   -0.25    0.29
   1  -2  19    0.96    0.38
  -1  -2  20    1.60    0.37
   1   2  20    1.56    0.38
  -1   2  20    2.19    0.47
   1   2  21    0.55    0.28
  -1  -2  21    0.50    0.29
   1  -2  21    1.09    0.35
  -1   2  21    0.73    0.25
   1   2  22   22.71    1.43
   1  -2  22   24.50    1.42
  -1   2  22   22.49    1.51
  -1  -2  22   22.96    1.43
  -1   2  23    9.29    0.95
   1   2  23    8.78    0.87
   1  -2  23    9.52    0.87
  -1  -2  23    9.77    0.93
   1  -2  24   -0.16    0.18
  -1  -2  24    0.13    0.18
  -1   2  24    0.24    0.26
   1   2  24    0.00    0.16
  -1  -2  25    3.99    0.55
   1   2  25    4.13    0.56
   1  -2  25    4.21    0.55
   1  -2  26   -0.08    0.14
   1  -2 -26   -0.16    0.20
  -1  -2 -26    0.11    0.16
   1   2  26   -0.37    0.22
  -1  -2 -27    3.92    0.52
   1  -2  27    4.78    0.50
   1  -2 -27    3.32    0.49
   1  -2 -28    0.27    0.15
  -1  -2 -28    0.15    0.15
  -1  -3   0    1.50    0.56
  -1  -3  -1  140.22    3.72
  -1  -3   1  134.74    3.95
   1  -3   2  234.98    4.51
  -1  -3  -2  226.73    4.57
  -1  -3   2  233.97    6.10
   1  -3   3   22.05    1.49
  -1  -3  -3   25.21    1.40
  -1  -3   3   21.22    1.73
  -1  -3   3   25.09    2.09
  -1  -3   4   47.39    2.67
  -1  -3   4   52.47    3.16
  -1  -3  -4   50.12    1.77
  -1  -3  -5    0.23    0.10
  -1  -3   5    0.05    0.28
  -1  -3   6  140.37    4.94
  -1  -3   7  104.88    4.39
  -1  -3   8  110.02    4.74
   1  -3   8  107.48    4.45
   1  -3   9    1.68    0.63
  -1  -3   9    1.45    0.65
  -1  -3  10    2.89    0.80
   1  -3  10    5.40    1.12
  -1  -3  11  123.57    5.56
   1  -3  11  120.74    5.31
   1  -3  12    0.17    0.32
  -1  -3  12   -0.15    0.47
   1  -3  13    5.91    1.23
  -1  -3  13    3.86    1.18
   1  -3  14  108.07    5.54
  -1  -3  14  109.40    5.70
   1  -3  15   88.01    2.29
  -1  -3  15   87.84    5.28
   1  -3  15   94.61    5.38
  -1   3  15   83.48    2.53
   1   3  16  216.23    3.93
   1  -3  16  226.47    8.43
   1  -3  16  218.92    3.76
  -1  -3  16  217.75    3.90
  -1   3  16  217.50    4.24
  -1  -3  16  224.23    8.65
  -1  -3  17   24.77    2.94
  -1  -3  17   21.84    1.27
   1  -3  17   22.78    1.24
  -1   3  17   22.63    1.41
   1   3  17   22.11    1.30
  -1  -3  18   54.28    2.04
   1  -3  18   54.03    1.98
   1   3  18   53.91    2.07
  -1   3  18   55.51    2.25
  -1   3  19  220.72    4.58
   1   3  19  227.40    4.35
  -1  -3  19  225.26    4.24
   1  -3  19  223.24    4.06
   1   3  20  100.34    2.92
  -1   3  20   96.54    3.05
  -1  -3  20   99.15    2.85
   1  -3  20  103.94    2.78
  -1   3  21    0.33    0.23
   1  -3  21    0.27    0.27
   1   3  21    0.56    0.29
  -1  -3  21    0.31    0.23
   1   3  22   12.99    1.04
  -1   3  22    9.60    0.99
   1  -3  22   13.06    0.97
  -1  -3  22   12.74    0.99
  -1  -3  23   14.90    1.03
   1   3  23   15.07    1.11
  -1  -3 -23   16.84    1.34
   1  -3 -23   14.56    1.24
   1  -3  23   15.84    1.03
   1  -3  24    0.38    0.14
  -1  -3 -24    0.21    0.21
   1  -3 -24    0.19    0.21
   1   3  24    0.68    0.30
   1  -3 -25    0.00    0.18
  -1  -3 -25   -0.24    0.19
   1  -3  25   -0.04    0.11
   1  -3  26    0.14    0.12
   1  -3 -26    0.77    0.25
  -1  -3 -26    0.73    0.22
  -1  -3 -27    0.15    0.10
   1  -3 -27    0.07    0.14
  -1  -4   0   -0.15    0.32
  -1  -4   1    8.64    1.19
  -1  -4  -1    8.02    1.05
  -1  -4  -2    0.00    0.41
  -1  -4   2    0.37    0.24
  -1  -4   2    0.55    0.49
  -1  -4   3  392.49    9.20
  -1  -4  -3  400.65    6.73
  -1  -4   4  612.07   11.76
  -1  -4   4  589.33   10.77
   1  -4   4  604.73    9.24
  -1  -4   5  140.87    5.76
   1  -4   5  133.16    4.60
  -1  -4   5  126.83    5.15
   1  -4   5  129.04    5.07
  -1  -4   6    9.91    1.63
  -1  -4   6   11.88    1.66
   1  -4   6   11.96    1.49
   1  -4   6   10.97    1.56
   1  -4   7   44.31    3.14
   1  -4   7   48.93    3.25
  -1  -4   7   53.36    3.95
  -1  -4   7   47.65    3.41
   1  -4   8   15.16    1.93
  -1  -4   8   14.94    1.98
   1  -4   9   97.02    4.95
  -1  -4   9   94.87    5.14
  -1  -4  10  129.97    6.15
   1  -4  10  124.31    5.85
   1  -4  11    7.30    1.40
  -1  -4  11    8.10    0.82
   1  -4 -11    7.54    0.79
  -1  -4 -11    8.13    0.87
  -1  -4  11    8.37    1.64
  -1  -4  12    0.69    0.29
  -1  -4 -12    0.90    0.27
   1  -4  12    0.70    0.66
  -1  -4  12    0.99    0.70
   1  -4  12    0.94    0.27
   1  -4 -12    0.81    0.25
  -1  -4 -13    9.96    1.00
   1  -4  13    9.28    0.88
  -1  -4  13    9.97    0.94
   1  -4 -13   10.01    1.01
   1  -4  13   11.92    1.95
  -1  -4  13    9.64    1.88
  -1  -4 -14   26.45    1.63
   1  -4 -14   22.64    1.58
  -1  -4  14   20.94    2.73
  -1  -4  14   23.43    1.43
   1  -4  14   24.58    1.43
   1  -4  14   25.72    2.97
  -1  -4  15    6.76    0.79
  -1  -4  15    5.44    1.50
  -1  -4 -15    5.76    0.76
   1  -4 -15    6.55    0.84
   1  -4  15    6.28    1.52
  -1  -4 -16   11.02    1.12
  -1  -4  16    9.85    2.06
  -1  -4  16   10.28    0.95
   1  -4 -16   12.17    1.15
   1  -4  16   10.32    1.98
  -1  -4 -17    1.38    0.44
   1  -4 -17    0.99    0.43
   1  -4 -18   96.22    2.89
  -1  -4 -18   98.25    3.35
   1  -4 -18   99.01    3.33
   1  -4 -19   14.52    1.29
  -1  -4 -19   14.87    1.30
   1  -4 -19   15.11    1.15
   1  -4 -20    0.61    0.37
   1  -4 -20    0.70    0.26
  -1  -4 -20    0.14    0.27
   1  -4 -21    3.12    0.59
  -1  -4 -21    3.38    0.60
   1  -4 -21    3.90    0.55
   1  -4 -22    2.51    0.49
  -1  -4 -22    2.16    0.49
  -1  -4 -23    0.70    0.28
   1  -4 -23    0.76    0.28
  -1  -4 -24    0.06    0.15
   1  -4 -24   -0.08    0.15
  -1  -4 -25    0.28    0.16
   1  -4 -25    0.38    0.17
   1  -4 -26    1.34    0.25
  -1  -4 -26    1.58    0.28
  -1  -5   0   -0.56    0.41
   1  -5   0    0.65    0.45
   1  -5  -1    3.77    0.87
   1  -5   1    3.98    0.92
  -1  -5   1    4.91    1.03
  -1  -5  -1    4.62    0.92
  -1  -5   2   14.07    1.79
   1  -5   2   14.16    1.78
   1  -5  -2   13.27    1.56
   1  -5   3    3.37    0.94
  -1  -5   3    2.36    0.81
   1  -5   4   82.17    4.50
  -1  -5   4   80.09    4.54
  -1  -5   5    0.29    0.30
  -1  -5   5    0.36    0.56
   1  -5   5    0.39    0.53
  -1  -5  -6   42.01    1.85
   1  -5   6   39.59    1.80
  -1  -5   6   43.69    1.91
  -1  -5   6   44.54    3.61
  -1  -5   6   39.24    3.44
   1  -5   6   45.41    3.53
  -1  -5   7   29.13    3.03
  -1  -5  -7   28.94    1.54
  -1  -5   7   29.95    1.57
  -1  -5   7   29.55    1.60
   1  -5   7   27.29    1.53
   1  -5  -7   30.75    1.49
   1  -5   7   29.48    2.93
  -1  -5   7   34.76    3.28
   1  -5  -7   30.19    1.54
  -1  -5  -8  176.79    3.43
  -1  -5   8  185.43    7.92
   1  -5   8  176.02    3.69
   1  -5   8  181.65    7.43
   1  -5  -8  181.11    3.68
  -1  -5   8  173.02    3.93
  -1  -5   8  188.51    7.76
   1  -5   8  175.56    3.90
   1  -5  -8  178.23    3.85
  -1  -5   8  172.99    3.81
  -1  -5  -8  178.49    3.95
  -1  -5   9   45.31    4.05
   1  -5  -9   43.74    1.98
  -1  -5  -9   45.11    2.05
  -1  -5   9   49.82    4.08
   1  -5   9   42.64    1.81
  -1  -5   9   48.37    2.12
   1  -5   9   48.71    3.91
  -1  -5  -9   47.18    1.81
  -1  -5   9   43.46    1.94
   1  -5   9   46.89    2.06
   1  -5  -9   46.62    1.91
  -1  -5  10   27.29    3.22
   1  -5 -10   26.02    1.57
  -1  -5  10   27.13    1.60
  -1  -5  10   25.47    1.49
   1  -5  10   25.84    2.92
  -1  -5 -10   27.83    1.40
  -1  -5  10   29.49    3.22
   1  -5 -10   24.95    1.42
   1  -5  10   27.89    1.62
  -1  -5 -10   25.63    1.58
  -1  -5  11   16.68    2.50
  -1  -5 -11   17.49    1.13
   1  -5  11   14.77    1.19
  -1  -5  11   16.45    1.25
   1  -5 -11   16.38    1.17
   1  -5 -11   16.53    1.28
  -1  -5 -11   15.52    1.23
   1  -5  11   14.96    2.27
   1  -5 -12   16.39    1.19
   1  -5 -12   16.07    1.30
  -1  -5 -12   14.81    1.04
   1  -5  12   15.38    1.22
  -1  -5 -12   14.45    1.22
  -1  -5  12   15.57    2.42
   1  -5  12   15.00    2.41
  -1  -5  12   15.56    1.24
   1  -5 -13   40.97    1.89
   1  -5 -13   40.16    2.05
  -1  -5  13   42.13    2.04
  -1  -5 -13   41.56    2.10
   1  -5  13   41.65    2.00
   1  -5  13   41.98    4.06
  -1  -5  13   42.86    4.08
  -1  -5  14    1.55    0.40
  -1  -5 -14    0.85    0.35
   1  -5 -14    0.85    0.29
   1  -5  14    1.55    0.41
   1  -5 -14    0.96    0.34
   1  -5 -15   25.43    1.51
  -1  -5  15   25.09    1.55
   1  -5  15   24.10    1.50
   1  -5 -15   23.60    1.60
  -1  -5 -15   22.52    1.58
  -1  -5  16    0.41    0.30
   1  -5 -16    0.13    0.20
   1  -5  16   -0.06    0.15
  -1  -5 -16   -0.20    0.24
   1  -5 -16   -0.10    0.26
  -1  -5 -17   52.91    2.43
  -1  -5  17   54.94    2.18
   1  -5 -17   56.19    2.18
   1  -5 -17   52.80    2.38
   1  -5 -18    9.26    1.01
   1  -5 -18    8.08    0.81
  -1  -5  18    8.37    0.82
  -1  -5 -18    8.07    0.94
  -1  -5 -19   32.37    1.83
   1  -5 -19   31.64    1.53
   1  -5 -19   30.90    1.76
   1  -5 -20   47.80    2.12
  -1  -5 -20   52.68    2.24
   1  -5 -20   50.25    1.82
  -1  -5 -21    2.87    0.55
   1  -5 -21    3.06    0.56
  -1  -5 -22    0.67    0.27
   1  -5 -22    0.95    0.33
  -1  -5 -23    1.95    0.39
   1  -5 -23    1.89    0.35
   1  -5 -24    1.08    0.26
  -1  -5 -24    1.06    0.26
  -1  -5 -25   -0.15    0.12
  -1  -6   0    0.24    0.22
   1  -6   0    0.07    0.36
   1  -6   0    0.09    0.23
  -1  -6   1   46.64    2.02
   1  -6  -1   50.41    2.07
   1  -6   1   48.72    2.06
   1  -6   1   50.61    3.71
  -1  -6  -1   48.17    1.99
  -1  -6   1   47.86    3.58
  -1  -6   2   30.59    2.96
   1  -6  -2   32.22    1.61
  -1  -6   2   33.30    1.74
   1  -6   2   32.55    1.71
   1  -6   2   32.65    3.05
   1  -6   3   -0.29    0.51
   1  -6  -3    0.74    0.37
   1  -6   3    0.22    0.22
  -1  -6   3    0.79    0.28
  -1  -6   3    0.54    0.59
  -1  -6   3    0.47    0.20
  -1  -6  -3    0.32    0.21
   1  -6  -3    0.37    0.16
   1  -6  -4    1.19    0.30
   1  -6   4    1.48    0.69
  -1  -6   4    0.61    0.27
   1  -6  -4    0.94    0.33
  -1  -6   4    1.24    0.60
  -1  -6  -4    0.67    0.30
   1  -6   4    1.08    0.34
  -1  -6   4    0.79    0.30
   1  -6  -5    1.98    0.58
  -1  -6  -5    1.85    0.46
   1  -6   5    1.24    0.78
   1  -6  -5    1.62    0.39
  -1  -6   5    2.47    0.51
   1  -6   5    2.09    0.46
  -1  -6   5    2.29    0.47
  -1  -6   5    3.81    1.20
   1  -6   6   25.98    1.62
   1  -6  -6   26.30    1.56
   1  -6  -6   25.72    1.48
  -1  -6  -6   23.85    1.56
   1  -6   6   24.62    2.92
   1  -6   6   22.95    1.49
  -1  -6   6   24.02    1.55
  -1  -6   6   30.40    3.29
  -1  -6   6   26.38    1.65
  -1  -6   7   22.12    2.80
   1  -6   7   23.34    2.85
   1  -6   7   23.54    1.49
  -1  -6   7   26.27    1.64
   1  -6   7   22.97    1.53
  -1  -6  -7   23.58    1.55
   1  -6  -7   23.68    1.50
   1  -6  -7   24.79    1.46
  -1  -6   7   23.06    1.52
   1  -6  -8    0.78    0.29
  -1  -6   8    1.76    0.89
   1  -6   8    1.62    0.41
   1  -6   8    0.84    0.36
  -1  -6   8    1.22    0.36
   1  -6  -8    1.34    0.37
  -1  -6  -8    1.48    0.42
  -1  -6   8    1.54    0.41
   1  -6   8    1.40    0.74
   1  -6  -9    0.04    0.19
   1  -6   9    0.55    0.31
   1  -6   9    0.38    0.23
  -1  -6  -9    0.70    0.26
  -1  -6   9    1.56    0.42
  -1  -6   9    0.95    0.35
   1  -6  -9    0.84    0.30
  -1  -6  -9    0.05    0.18
  -1  -6   9    1.11    0.77
   1  -6   9    0.28    0.43
   1  -6  10    5.14    0.67
  -1  -6  10    4.26    0.69
  -1  -6  10    5.81    0.75
   1  -6 -10    5.06    0.69
   1  -6  10    5.53    0.76
  -1  -6 -10    4.97    0.62
  -1  -6 -10    5.24    0.75
   1  -6 -10    5.55    0.77
  -1  -6  10    7.15    1.58
  -1  -6  11   53.81    2.40
   1  -6  11   53.98    2.13
  -1  -6 -11   57.80    2.12
  -1  -6 -11   54.18    2.41
   1  -6 -11   55.34    2.23
   1  -6  11   55.97    2.40
   1  -6 -11   54.52    2.37
  -1  -6 -12   10.29    1.06
  -1  -6 -12   11.12    0.93
   1  -6 -12   11.07    1.07
  -1  -6  12   10.68    1.07
   1  -6  12    9.99    1.03
   1  -6 -12   10.53    0.97
  -1  -6 -13    2.14    0.41
  -1  -6  13    2.03    0.49
   1  -6 -13    2.43    0.62
   1  -6  13    1.74    0.44
   1  -6 -13    1.47    0.39
  -1  -6 -13    2.08    0.54
  -1  -6  14   31.35    1.77
   1  -6  14   31.44    1.76
   1  -6 -14   31.56    1.66
   1  -6 -14   31.67    1.81
  -1  -6 -14   31.51    1.84
   1  -6  15   31.25    1.72
  -1  -6  15   31.75    1.74
   1  -6 -15   32.97    1.66
   1  -6 -15   34.70    1.87
  -1  -6 -15   35.53    1.93
   1  -6 -16   17.07    1.29
   1  -6 -16   17.64    1.19
  -1  -6  16   16.40    1.22
   1  -6  16   14.81    1.13
  -1  -6 -16   16.32    1.30
   1  -6 -17    0.36    0.19
  -1  -6  17    0.16    0.19
   1  -6 -17    0.43    0.22
   1  -6  17    0.31    0.15
  -1  -6 -17    0.30    0.28
  -1  -6  18    4.98    0.61
   1  -6  18    4.97    0.56
   1  -6 -18    4.65    0.62
   1  -6 -18    5.60    0.61
  -1  -6 -18    5.43    0.70
   1  -6 -19    0.20    0.21
   1  -6 -19   -0.11    0.15
  -1  -6 -19   -0.22    0.21
   1  -6 -20    7.05    0.71
  -1  -6 -20    8.14    0.79
  -1  -6 -21    1.64    0.34
   1  -6 -21    1.13    0.31
   1  -6 -22    1.41    0.28
  -1  -6 -22    1.42    0.29
  -1  -6 -23   -0.10    0.10
  -1  -7   0    0.24    0.30
  -1  -7   0   -0.14    0.18
   1  -7   0    0.18    0.28
   1  -7   1    2.61    0.52
  -1  -7   1    1.90    0.43
  -1  -7   1    3.06    0.61
   1  -7  -1    2.76    0.52
  -1  -7  -1    2.87    0.51
  -1  -7  -1    3.04    0.62
   1  -7   2   53.72    2.34
   1  -7  -2   53.38    2.19
  -1  -7   2   53.65    2.42
  -1  -7   2   57.35    2.38
  -1  -7   3   15.04    1.23
  -1  -7   3   13.33    1.23
   1  -7   3   14.48    1.24
   1  -7   4    7.61    0.90
  -1  -7   4    8.22    0.97
   1  -7   4    7.64    0.92
  -1  -7   4    8.93    0.99
   1  -7   5    6.04    0.82
  -1  -7   5    7.22    0.88
  -1  -7   5    6.09    0.82
   1  -7   5    5.14    0.75
  -1  -7   6    0.24    0.23
   1  -7   6    0.27    0.24
   1  -7   6   -0.17    0.34
  -1  -7   6    0.40    0.31
  -1  -7  -6   -0.02    0.21
  -1  -7   7    0.12    0.24
  -1  -7  -7    0.01    0.26
  -1  -7   7    0.41    0.32
   1  -7   7   -0.13    0.16
   1  -7  -7   -0.30    0.27
   1  -7   7    0.11    0.29
   1  -7   8    4.05    0.69
  -1  -7   8    4.30    0.70
   1  -7   8    4.36    0.66
  -1  -7   8    4.32    0.69
   1  -7  -8    3.64    0.68
  -1  -7  -8    3.34    0.64
   1  -7   9   22.23    1.54
  -1  -7  -9   22.81    1.58
  -1  -7   9   24.57    1.63
   1  -7  -9   21.64    1.50
   1  -7   9   23.19    1.46
  -1  -7   9   20.51    1.44
  -1  -7  10    5.26    0.75
   1  -7 -10    5.32    0.76
   1  -7  10    4.72    0.66
   1  -7  10    4.42    0.71
  -1  -7 -10    4.02    0.70
   1  -7 -11    0.83    0.27
   1  -7  11    1.27    0.41
  -1  -7  11    1.40    0.48
  -1  -7 -11    1.09    0.40
   1  -7 -12    0.35    0.23
  -1  -7 -12   -0.08    0.27
   1  -7  12    0.46    0.30
  -1  -7  12    0.24    0.28
  -1  -7 -13    0.50    0.28
  -1  -7  13    0.21    0.18
   1  -7 -13    0.56    0.31
   1  -7  13    0.92    0.32
  -1  -7 -14    3.64    0.61
   1  -7 -14    2.76    0.52
   1  -7  14    3.65    0.61
  -1  -7  14    3.76    0.62
  -1  -7  15    8.85    0.85
  -1  -7 -15   10.83    0.98
   1  -7 -15    9.52    0.89
   1  -7  15    9.52    0.87
   1  -7  16    0.02    0.15
  -1  -7 -16   -0.14    0.21
  -1  -7  16   -0.02    0.15
   1  -7 -16    0.00    0.18
   1  -7  17    2.16    0.36
  -1  -7  17    2.53    0.41
   1  -7 -17    2.01    0.37
  -1  -7 -17    1.83    0.38
  -1  -7 -18    0.49    0.19
   1  -7 -18    0.25    0.19
   1  -7  18    0.11    0.10
   1  -7 -19    1.45    0.30
  -1  -7 -19    1.27    0.29
  -1  -7 -20    3.66    0.42
   1  -8   0    0.46    0.26
   1  -8   0    0.08    0.25
  -1  -8   0    0.37    0.20
  -1  -8   0   -0.26    0.21
  -1  -8   1    0.71    0.26
   1  -8  -1    1.46    0.41
  -1  -8  -1    0.62    0.26
   1  -8   1    1.15    0.40
  -1  -8   1    0.74    0.32
   1  -8   1    0.75    0.31
  -1  -8  -2    0.71    0.34
  -1  -8   2    0.63    0.36
   1  -8   2    1.11    0.45
   1  -8   2    0.69    0.35
  -1  -8   2    0.54    0.24
   1  -8   3    3.77    0.62
  -1  -8  -3    4.31    0.67
  -1  -8   3    4.12    0.65
   1  -8   3    4.54    0.68
  -1  -8   3    3.36    0.61
  -1  -8   4    0.75    0.30
  -1  -8  -4    0.89    0.33
   1  -8   4    1.37    0.45
   1  -8   4    1.70    0.47
  -1  -8   4    1.00    0.28
  -1  -8  -5    1.57    0.39
  -1  -8   5    2.30    0.51
   1  -8   5    2.02    0.47
  -1  -8   5    0.95    0.30
   1  -8   5    1.75    0.47
   1  -8   6   -0.07    0.18
  -1  -8   6   -0.16    0.28
   1  -8   6    0.23    0.24
  -1  -8   6    0.14    0.26
  -1  -8  -6   -0.49    0.26
  -1  -8  -7    0.27    0.19
   1  -8   7    0.61    0.34
   1  -8   7    0.66    0.29
  -1  -8   7   -0.11    0.27
  -1  -8   7    0.05    0.25
   1  -8   8   -0.02    0.20
   1  -8   8   -0.33    0.27
  -1  -8  -8   -0.43    0.22
  -1  -8   8   -0.10    0.19
  -1  -8  -9    6.26    0.67
  -1  -8   9    6.89    0.80
   1  -8   9    7.39    0.83
   1  -8   9    6.00    0.66
  -1  -8  10    0.48    0.29
   1  -8  10    0.59    0.30
  -1  -8 -10    0.42    0.23
  -1  -8  11    1.09    0.31
   1  -8  11    1.16    0.34
   1  -8 -12    1.65    0.34
   1  -8  12    2.07    0.41
  -1  -8  12    1.53    0.35
   1  -8  13    3.16    0.50
  -1  -8  13    3.49    0.51
  -1  -8  14    0.06    0.15
   1  -8  14    0.45    0.24
  -1  -8  15    0.70    0.21
   1  -8  15    0.48    0.20
   1  -8  16    1.01    0.23
   1  -9   0    0.02    0.17
  -1  -9   0   -0.02    0.16
   1  -9   0   -0.16    0.23
   1  -9  -1    5.21    0.67
  -1  -9   1    4.78    0.62
  -1  -9  -1    5.52    0.64
   1  -9   1    4.63    0.60
   1  -9   1    4.18    0.50
  -1  -9   2    6.18    0.69
   1  -9  -2    7.21    0.75
  -1  -9   2    5.71    0.58
  -1  -9  -2    7.37    0.73
   1  -9   2    5.96    0.67
   1  -9   2    5.54    0.61
   1  -9   3    3.48    0.49
   1  -9   3    3.54    0.52
  -1  -9   3    3.52    0.49
  -1  -9  -3    3.35    0.51
  -1  -9   3    4.07    0.58
   1  -9  -3    4.36    0.58
   1  -9   4    3.42    0.48
   1  -9   4    3.32    0.50
  -1  -9   4    2.75    0.43
  -1  -9  -4    3.04    0.48
   1  -9  -4    3.13    0.49
   1  -9   5    1.03    0.27
  -1  -9  -5    0.83    0.29
  -1  -9   5    0.66    0.24
   1  -9   5    0.77    0.24
   1  -9  -5    1.37    0.33
   1  -9   6    2.71    0.42
  -1  -9   6    2.80    0.45
  -1  -9  -6    2.46    0.38
   1  -9   6    2.91    0.48
   1  -9  -6    3.08    0.46
  -1  -9  -7    3.37    0.44
   1  -9  -7    3.65    0.49
   1  -9   7    2.77    0.45
  -1  -9   7    3.13    0.46
   1  -9   8    0.03    0.19
  -1  -9   8    0.00    0.14
  -1  -9  -8    0.09    0.13
   1  -9  -8    0.27    0.16
  -1  -9   9    1.03    0.28
   1  -9  -9    1.32    0.25
   1  -9   9    1.58    0.34
  -1  -9  10    1.63    0.30
   1  -9  10    2.41    0.37
   1  -9 -10    1.75    0.28
   1  -9  11    4.08    0.45
  -1  -9  11    3.75    0.43
  -1  -9  12    3.24    0.37
   1  -9  12    2.39    0.31
  -2   0   0 2789.14   13.26
  -2   0   0 2831.91   12.63
  -2   0  -1    0.23    0.14
  -2   0   1   -0.10    0.18
  -2   0   2    0.08    0.06
  -2   0  -2   -0.01    0.11
  -2   0  -3   -0.06    0.16
  -2   0   3    0.11    0.11
  -2   0   3   -0.04    0.16
  -2   0   4 1107.89    7.29
  -2   0   4 1068.04    9.38
  -2   0   5    0.05    0.15
  -2   0   5    0.01    0.13
  -2   0   6   95.44    2.73
  -2   0   6   99.72    3.11
  -2   0   7    0.16    0.14
  -2   0   7    0.27    0.25
  -2   0   8  306.21    5.63
  -2   0   8  298.38    5.93
  -2   0   9    0.18    0.19
   2   0   9    0.33    0.30
  -2   0   9   -0.04    0.22
  -2   0  10 2303.62   17.79
   2   0  10 2294.34   18.32
   2   0  11    0.65    0.38
  -2   0  11   -0.10    0.28
   2   0  11    0.64    0.28
  -2   0  11   -0.20    0.27
   2   0  12  675.67   10.96
  -2   0  12  686.56   11.00
  -2   0  12  685.73   10.42
  -2   0  13    0.22    0.27
   2   0  13    0.05    0.37
  -2   0  13   -0.27    0.19
  -2   0  14   -0.08    0.23
   2   0  14    0.82    0.45
   2   0  15    0.31    0.25
  -2   0  15   -0.11    0.35
   2   0  16   17.67    1.09
   2   0  16   19.08    2.29
  -2   0  16   16.63    2.12
  -2   0  16   19.04    1.22
   2   0  17   -0.19    0.31
   2   0  17   -0.02    0.20
  -2   0  17    0.35    0.26
  -2   0  18   25.34    2.85
   2   0  18   26.24    2.90
  -2   0  18   26.92    1.57
   2   0  18   26.14    1.44
  -2   0  19    0.27    0.85
  -2   0  19   -0.02    0.26
   2   0  19   -0.08    0.20
   2   0  19    0.01    0.54
  -2   0  20   46.67    2.19
   2   0  20   45.14    1.95
  -2   0  21    0.38    0.29
   2   0  21    0.10    0.26
  -2   0  22  100.19    3.22
   2   0  22   93.01    2.87
   2   0  23    0.55    0.41
  -2   0  23   -0.19    0.24
  -2   0  24    1.98    0.45
   2   0  24    2.40    0.46
   2   0  25   -0.08    0.15
   2   0  26    3.14    0.49
   2   0  27   -0.08    0.17
   2   0  28    1.66    0.29
  -2  -1   0  207.09    3.71
  -2  -1   1 1085.18    8.59
  -2  -1  -1 1093.76    8.14
  -2   1  -2 5477.56   15.50
  -2   1  -3  519.56    4.14
  -2  -1   3  518.45    6.84
  -2  -1   4  431.07    6.38
  -2   1  -4  416.24    3.01
  -2  -1   5    6.37    0.80
  -2  -1   5    5.60    0.79
   2  -1   5    6.14    0.66
  -2  -1   6  115.92    3.56
   2  -1   6  111.85    3.15
  -2  -1   6  109.44    3.60
  -2  -1   7  156.85    4.29
   2  -1   7  152.51    3.98
  -2  -1   7  150.34    4.42
   2  -1   8  114.53    3.70
  -2  -1   8  113.83    3.99
  -2  -1   8  118.45    3.74
  -2  -1   8  111.53    3.77
  -2  -1   9  627.84    9.27
  -2  -1   9  632.67    9.39
   2  -1   9  635.45    9.31
  -2  -1   9  635.42    9.89
  -2  -1  10   14.45    1.46
  -2  -1  10   14.99    1.52
  -2  -1  10   15.22    1.61
   2  -1  10   15.67    1.55
  -2  -1  11   60.89    3.12
  -2  -1  11   57.19    3.13
   2  -1  11   59.02    2.84
   2  -1  11   59.25    3.19
  -2  -1  11   54.93    3.14
  -2  -1  12  318.11    7.40
   2  -1  12  316.44    6.81
  -2   1  12  298.25    7.52
  -2  -1  12  310.08    7.76
  -2  -1  12  308.52    7.63
   2  -1  12  291.60    7.52
   2  -1  13   57.52    3.51
  -2   1  13   56.53    3.43
  -2  -1  13   62.51    3.41
  -2  -1  13   56.34    3.33
  -2  -1  13   59.23    3.54
   2  -1  13   57.39    2.99
  -2   1  14  131.38    5.37
   2   1  14  127.98    5.54
   2  -1  14  122.96    5.37
  -2  -1  14  128.82    5.33
   2  -1  15    0.78    0.46
  -2   1  15    1.17    0.38
  -2  -1  15    1.23    0.65
  -2   1  15    1.33    0.36
   2   1  15    1.00    0.58
   2  -1  16    5.62    0.63
   2   1  16    4.84    0.58
  -2   1  16    4.92    1.15
   2   1  16    5.16    1.22
  -2  -1  16    5.13    0.62
  -2   1  16    4.37    0.59
   2  -1  16    4.98    1.17
   2  -1  17    7.87    0.75
  -2   1  17    7.50    0.82
  -2   1  17    6.77    1.46
   2   1  17    8.27    0.78
   2   1  17    5.89    1.35
  -2  -1  17    7.87    0.83
   2  -1  18  221.95    4.09
  -2   1  18  213.20    8.21
   2   1  18  213.39    4.08
   2   1  18  206.20    8.14
  -2   1  18  210.20    4.46
  -2  -1  18  219.22    4.38
   2   1  19   19.21    2.55
  -2   1  19   23.09    2.81
  -2   1  19   20.80    1.45
   2  -1  19   20.19    1.26
  -2  -1  19   21.08    1.40
   2   1  19   18.50    1.23
  -2   1  20   13.47    1.21
  -2  -1  20   13.12    1.16
   2   1  20   14.67    1.12
   2  -1  20   13.01    1.03
  -2   1  21    1.93    0.53
  -2  -1  21    1.33    0.44
   2   1  21    1.84    0.47
   2  -1  21    2.30    0.52
  -2   1  22    3.71    0.72
   2  -1  22    4.47    0.64
  -2  -1  22    3.07    0.60
   2   1  22    4.07    0.64
   2  -1  23    0.36    0.22
  -2   1  23   -0.01    0.24
  -2  -1  23    0.28    0.26
   2   1  23    0.23    0.23
  -2   1  24   26.95    1.63
   2  -1  24   30.12    1.53
  -2  -1  24   27.17    1.57
   2   1  24   27.18    1.49
   2  -1  25    0.47    0.26
   2   1  25   -0.25    0.20
   2   1  26    3.88    0.52
   2  -1  26    5.48    0.61
   2   1  27    0.33    0.18
   2  -1  27   -0.16    0.19
  -2  -1 -28    0.90    0.25
   2   1  28    2.87    0.37
   2  -1  28    2.31    0.34
   2  -1 -28    0.74    0.24
  -2  -2   0 3390.87   19.47
  -2  -2   0 3344.65   17.17
  -2  -2  -1  972.96    8.94
  -2  -2   1  982.52    9.74
  -2  -2   2 9907.49   32.30
  -2  -2  -2 9999.00   25.56
  -2  -2   3   29.82    1.85
  -2  -2   3   31.23    1.87
  -2  -2  -3   30.19    1.36
  -2  -2   4  280.83    5.61
  -2   2  -4  267.68    2.50
  -2  -2   4  275.67    5.91
  -2  -2   5   53.55    2.49
  -2  -2   5   46.35    2.52
  -2  -2   6   35.52    2.30
  -2  -2   6   36.08    2.08
  -2  -2   7   14.22    1.35
  -2  -2   7   14.70    1.54
  -2  -2   8  172.09    4.77
  -2  -2   8  180.48    5.57
  -2  -2   9   61.60    2.91
  -2  -2   9   64.21    3.46
  -2  -2  10   28.43    2.42
  -2  -2  10   30.82    2.11
  -2  -2  11    0.49    0.30
  -2  -2  11    0.74    0.47
   2  -2  11    0.18    0.25
  -2  -2  12    5.11    1.10
   2  -2  12    4.89    0.98
  -2  -2  13   65.11    4.06
   2  -2  13   63.72    3.63
   2  -2  14   10.12    1.51
  -2  -2  14   11.50    1.79
  -2  -2  15    6.51    1.38
   2  -2  15    6.22    0.63
  -2  -2  15    5.40    0.62
   2   2  15    6.56    0.64
  -2   2  15    6.45    0.73
   2  -2  15    5.72    1.17
   2  -2  16   83.88    2.35
  -2   2  16   87.24    5.08
   2   2  16   82.43    2.38
  -2  -2  16   77.96    4.75
  -2   2  16   80.45    2.63
  -2  -2  16   80.20    2.47
  -2   2  17   -0.45    0.36
  -2   2  17    0.09    0.17
   2   2  17    0.06    0.17
  -2  -2  17    0.17    0.20
   2  -2  17    0.09    0.16
   2   2  17   -0.15    0.51
   2  -2  18   87.07    2.57
   2   2  18   84.84    5.42
  -2   2  18   89.14    5.35
  -2   2  18   86.98    2.92
  -2  -2  18   88.31    2.76
   2   2  18   90.74    2.66
  -2  -2  19    1.61    0.39
  -2   2  19    1.62    0.47
   2  -2  19    2.29    0.44
   2   2  19    2.11    0.49
   2   2  20   12.96    1.05
  -2   2  20   13.41    1.19
  -2  -2  20   12.07    1.06
   2  -2  20   12.34    0.99
   2   2  21   61.81    2.31
   2  -2  21   64.81    2.27
  -2   2  21   59.84    2.52
  -2  -2  21   61.81    2.37
  -2   2  22    0.00    0.34
  -2  -2  22   -0.03    0.18
   2   2  22    0.20    0.27
   2  -2  22    0.42    0.24
   2  -2  23    0.48    0.27
  -2  -2  23    0.14    0.17
   2   2  23    0.91    0.33
   2   2  24    1.57    0.36
   2  -2  24    1.92    0.40
   2  -2  25   -0.04    0.16
   2   2  25   -0.09    0.18
  -2  -2 -25   -0.24    0.25
  -2  -2 -26    1.15    0.34
   2   2  26    1.27    0.29
   2  -2  26    1.05    0.23
   2  -2 -26    0.87    0.30
   2   2  27    0.10    0.10
   2  -2  27    0.28    0.16
  -2  -2 -27    0.20    0.19
   2  -2 -27   -0.12    0.13
  -2  -2 -28    0.35    0.16
  -2  -3   0  306.65    6.05
  -2  -3   1  957.33   11.24
  -2  -3   1  984.61   13.47
  -2  -3  -1  968.90   10.35
  -2  -3   2   91.11    4.16
  -2  -3  -2   90.09    3.05
  -2  -3   2   86.72    3.52
   2  -3   3  105.23    2.26
  -2  -3   3  110.80    4.71
  -2  -3   3   99.26    3.91
  -2  -3  -3  105.07    3.04
  -2  -3   3   98.22    3.77
   2  -3   4   10.21    0.90
  -2  -3   4   11.14    1.58
  -2  -3  -4   10.04    0.87
  -2  -3   4    8.95    1.15
  -2  -3   4    9.73    1.28
  -2  -3   5  107.59    3.94
  -2  -3   5  101.56    4.28
  -2  -3   6  214.13    5.59
  -2  -3   6  212.93    6.41
  -2  -3   7    6.75    0.98
  -2  -3   7    0.30    0.33
  -2  -3   8   23.72    1.89
  -2  -3   8   24.82    2.36
  -2  -3   9  440.39   10.13
  -2  -3   9  452.89    8.19
  -2  -3  10   34.74    2.92
   2  -3  10   34.29    2.76
  -2  -3  11  133.96    5.98
   2  -3  11  142.49    5.77
  -2  -3  12   13.41    1.98
   2  -3  12   11.65    1.73
   2  -3  13   -0.10    0.39
  -2  -3  13   -0.11    0.36
   2  -3  14    6.91    1.42
   2  -3  14    6.63    0.61
  -2  -3  14    5.98    1.41
  -2  -3  14    6.38    0.69
  -2   3  14    6.13    0.71
  -2  -3  15    0.11    0.74
   2  -3  15   -0.23    0.21
  -2   3  15   -0.08    0.19
   2  -3  15   -0.15    0.45
   2  -3  16   19.18    1.11
  -2  -3  16   18.88    2.57
  -2   3  16   16.42    1.23
   2  -3  16   20.76    2.59
  -2  -3  16   18.90    1.20
   2   3  16   18.63    1.13
   2  -3  17   29.00    1.40
  -2   3  17   28.29    3.11
   2   3  17   30.01    1.49
  -2  -3  17   25.43    2.95
  -2   3  17   27.44    1.62
  -2  -3  17   27.17    1.48
   2   3  18   11.75    0.96
  -2   3  18   10.68    1.02
  -2  -3  18   11.54    0.95
   2  -3  18   12.40    0.94
  -2   3  19   16.45    1.27
  -2  -3  19   17.76    1.25
   2   3  19   18.30    1.21
   2  -3  19   18.04    1.13
   2  -3  20   -0.11    0.16
   2   3  20   -0.01    0.16
   2  -3  21    7.18    0.70
   2   3  21    8.55    0.83
   2   3  22    0.82    0.28
   2  -3 -22    0.65    0.35
  -2  -3 -22    0.89    0.34
   2  -3  22    1.36    0.32
   2  -3  23   -0.11    0.14
   2   3  23   -0.11    0.14
  -2  -3 -23   -0.24    0.32
   2  -3 -23   -0.69    0.34
   2   3  24    0.20    0.21
   2  -3 -24    0.38    0.19
   2  -3  24    0.32    0.15
   2  -3 -24    0.01    0.13
  -2  -3 -24    0.50    0.27
   2   3  25    0.41    0.17
   2  -3  25   -0.15    0.16
   2  -3 -25    0.60    0.25
  -2  -3 -25    0.57    0.23
  -2  -3 -26   -0.02    0.12
   2  -3  26   -0.25    0.14
   2  -3 -26   -0.12    0.15
  -2  -3 -27   -0.11    0.12
  -2  -4   0   14.13    1.51
  -2  -4   1   49.51    2.95
  -2  -4  -1   51.94    2.79
  -2  -4   2  314.54    7.74
  -2  -4  -2  323.08    6.69
  -2  -4   2  328.53    9.05
  -2  -4   3  253.29    8.06
  -2  -4  -3  271.54    5.83
  -2  -4   3  259.23    7.18
  -2  -4   4   17.92    2.21
  -2  -4   4   17.21    1.94
  -2  -4   5  380.91   10.35
  -2  -4   5  369.05    9.18
  -2  -4   6    0.24    0.56
  -2  -4   6   -0.04    0.31
  -2  -4   7   68.79    4.88
  -2  -4   7   64.92    4.09
  -2  -4   8   60.73    4.66
  -2  -4   8   63.53    4.16
   2  -4   9   37.40    3.12
  -2  -4   9   33.21    3.09
  -2  -4 -10  123.07    3.20
  -2  -4  10  118.26    5.95
   2  -4  10  124.29    5.83
   2  -4  11    9.75    0.88
   2  -4  11    8.81    1.62
  -2  -4  11   10.17    0.93
  -2  -4  11   10.01    1.82
  -2  -4 -11   10.34    0.97
   2  -4 -11   10.03    0.92
   2  -4  12   59.96    2.22
  -2  -4  12   62.15    2.33
  -2  -4 -12   62.83    2.43
   2  -4 -12   59.77    2.31
  -2  -4  12   60.99    4.60
   2  -4  12   62.52    4.41
   2  -4  13    1.28    0.74
   2  -4  13    1.58    0.35
  -2  -4 -13    2.15    0.49
   2  -4 -13    1.55    0.37
  -2  -4  13    2.03    0.48
  -2  -4  13    2.03    0.70
   2  -4 -14   46.26    2.14
   2  -4  14   49.94    2.04
  -2  -4  14   48.73    4.31
  -2  -4 -14   50.69    2.28
  -2  -4  14   47.99    2.09
   2  -4  14   45.66    3.93
  -2  -4  15    0.30    0.20
   2  -4 -15    0.66    0.38
  -2  -4  15    0.31    0.49
  -2  -4 -15    0.29    0.32
   2  -4  15    0.34    0.64
   2  -4 -16    2.31    0.51
  -2  -4  16    1.38    0.38
  -2  -4 -16    2.18    0.54
  -2  -4  16    2.66    1.00
   2  -4  16    1.61    0.67
  -2  -4 -17   96.90    3.30
  -2  -4  17   97.30    2.93
   2  -4 -17  100.78    3.25
   2  -4 -18    0.81    0.37
  -2  -4 -18    0.81    0.39
  -2  -4 -19   15.37    1.28
   2  -4 -19   13.65    1.21
   2  -4 -20   -0.04    0.23
  -2  -4 -20   -0.18    0.30
   2  -4 -20   -0.32    0.32
   2  -4 -21    0.58    0.27
  -2  -4 -21    0.24    0.22
   2  -4 -21    0.79    0.37
  -2  -4 -22    2.95    0.54
   2  -4 -22    2.65    0.50
   2  -4 -22    2.43    0.39
   2  -4 -23    0.12    0.17
  -2  -4 -23   -0.09    0.26
   2  -4 -23    0.14    0.14
   2  -4 -24    0.82    0.24
  -2  -4 -24    1.02    0.27
   2  -4 -24    0.99    0.23
   2  -4 -25    2.36    0.35
  -2  -4 -25    2.59    0.39
  -2  -4 -26    1.47    0.26
  -2  -5   0   42.02    2.97
  -2  -5  -1   97.34    4.33
  -2  -5   1   89.19    4.44
  -2  -5   2   18.80    2.10
  -2  -5   3  231.92    7.62
  -2  -5   4   19.15    2.27
   2  -5   4   22.54    2.43
   2  -5   5    0.07    0.31
  -2  -5   5    0.27    0.40
   2  -5  -5    0.24    0.19
  -2  -5   5    0.13    0.20
  -2  -5   5    1.43    0.35
   2  -5   5    0.24    0.14
  -2  -5  -5    0.10    0.16
  -2  -5   5    1.16    0.62
   2  -5   6    1.48    0.68
  -2  -5   6    1.34    0.86
   2  -5   6    1.19    0.32
  -2  -5   6    1.09    0.32
   2  -5  -6    1.10    0.32
  -2  -5  -6    1.03    0.29
  -2  -5   6    1.29    0.36
  -2  -5   6    1.07    0.62
   2  -5   7    5.56    1.26
  -2  -5   7    3.48    1.11
  -2  -5   7    4.58    0.65
   2  -5  -7    4.50    0.59
   2  -5   7    5.09    0.67
  -2  -5   7    4.35    0.62
   2  -5  -7    4.01    0.56
  -2  -5   7    4.65    1.23
  -2  -5  -7    5.01    0.68
   2  -5   8   13.72    2.04
  -2  -5   8   14.50    2.41
   2  -5  -8   15.88    1.13
  -2  -5  -8   16.81    1.22
   2  -5   8   14.81    1.14
  -2  -5   8   15.57    1.18
   2  -5  -8   15.99    1.15
  -2  -5   8   17.25    2.34
  -2  -5   8   15.95    1.22
   2  -5   9    4.23    1.22
  -2  -5  -9    4.53    0.67
  -2  -5   9    4.49    1.44
   2  -5   9    4.18    0.63
   2  -5  -9    4.70    0.63
  -2  -5   9    4.64    0.67
  -2  -5   9    5.08    0.72
   2  -5  -9    4.18    0.59
  -2  -5   9    4.77    1.34
  -2  -5  10    0.50    0.38
  -2  -5 -10    0.77    0.35
   2  -5  10    0.85    0.54
   2  -5 -10    0.57    0.29
   2  -5 -10    0.59    0.24
  -2  -5  10    0.64    0.28
   2  -5  10    0.88    0.34
  -2  -5  10    0.32    0.36
  -2  -5  11   -0.33    0.68
   2  -5  11   -0.06    0.21
  -2  -5 -11    0.26    0.17
  -2  -5  11   -0.09    0.25
   2  -5 -11   -0.08    0.25
   2  -5 -11    0.12    0.19
  -2  -5  11   -0.32    0.69
   2  -5 -12    0.47    0.22
  -2  -5 -12   -0.12    0.26
   2  -5  12    0.11    0.19
  -2  -5  12   -0.22    0.79
   2  -5 -12    0.45    0.28
  -2  -5  12    0.40    0.16
  -2  -5  12    0.65    0.47
   2  -5  12    0.09    0.47
  -2  -5  13    4.84    1.63
   2  -5 -13    4.47    0.69
  -2  -5 -13    5.09    0.73
  -2  -5  13    3.80    0.62
   2  -5 -13    4.24    0.64
   2  -5  13    3.32    0.60
  -2  -5  13    3.44    1.26
   2  -5  13    4.56    1.33
  -2  -5 -14    7.34    0.90
   2  -5 -14    8.24    0.89
  -2  -5  14    7.52    0.89
   2  -5 -14    7.36    0.86
   2  -5  14    7.61    0.86
   2  -5 -15    0.81    0.34
  -2  -5 -15    1.72    0.46
  -2  -5  15    0.70    0.30
   2  -5 -15    1.03    0.39
   2  -5  15    0.78    0.30
  -2  -5  16   56.94    2.33
   2  -5 -16   56.69    2.42
  -2  -5 -16   60.05    2.58
   2  -5 -16   58.22    2.33
   2  -5  16   60.05    2.28
  -2  -5 -17   13.79    1.22
   2  -5 -17   14.23    1.14
   2  -5 -17   14.31    1.21
  -2  -5  17   13.12    1.11
   2  -5 -18   31.05    1.63
  -2  -5 -18   31.24    1.84
   2  -5 -18   29.71    1.70
  -2  -5  18   29.26    1.56
   2  -5 -19   14.82    1.17
  -2  -5 -19   17.46    1.33
   2  -5 -19   14.49    1.08
  -2  -5 -20    4.54    0.70
   2  -5 -20    4.74    0.61
   2  -5 -20    5.42    0.71
   2  -5 -21    4.04    0.59
   2  -5 -21    3.76    0.50
  -2  -5 -21    4.26    0.61
   2  -5 -22    0.40    0.16
   2  -5 -22    0.23    0.20
  -2  -5 -22    0.53    0.22
  -2  -5 -23    7.91    0.70
   2  -5 -23    7.71    0.63
   2  -5 -24    2.51    0.31
  -2  -5 -24    3.05    0.38
   2  -6   0    2.67    0.93
  -2  -6   0    2.39    0.49
  -2  -6   0    2.13    0.47
   2  -6   0    2.27    0.43
   2  -6   1   29.12    1.61
  -2  -6  -1   29.86    1.69
   2  -6  -1   26.12    1.50
  -2  -6   1   26.33    1.53
  -2  -6  -1   24.70    1.42
  -2  -6   1   29.34    1.69
   2  -6   1   26.60    2.73
   2  -6  -2    8.75    0.85
   2  -6   2    8.10    0.87
   2  -6   2    7.25    1.41
  -2  -6   2    8.32    0.93
  -2  -6   2    7.47    0.85
  -2  -6   2   10.58    1.76
   2  -6   3    0.40    0.37
  -2  -6  -3    0.82    0.36
   2  -6  -3    0.25    0.22
  -2  -6   3    0.54    0.31
  -2  -6   3   -0.18    0.37
  -2  -6   3    0.20    0.16
   2  -6  -3    0.72    0.31
   2  -6   3    0.23    0.18
   2  -6  -4   15.02    1.19
  -2  -6  -4   13.21    1.22
   2  -6  -4   14.38    1.12
  -2  -6   4   13.24    1.13
   2  -6   4   14.16    1.18
  -2  -6   4   14.13    1.20
   2  -6   4   16.26    2.32
  -2  -6   4   11.86    1.90
   2  -6   5    0.18    0.32
   2  -6   5    0.12    0.19
  -2  -6   5    0.15    0.37
  -2  -6   5    0.18    0.20
   2  -6  -5    0.27    0.22
  -2  -6   5    0.38    0.24
  -2  -6  -5    0.05    0.16
   2  -6  -5    0.18    0.19
   2  -6   6    6.52    1.54
   2  -6  -6    5.35    0.74
  -2  -6   6    5.49    0.76
  -2  -6   6    4.53    0.69
  -2  -6  -6    5.76    0.79
   2  -6  -6    5.43    0.69
   2  -6   6    5.92    0.78
  -2  -6   6    4.52    1.29
   2  -6  -7    6.01    0.78
   2  -6   7    5.48    0.69
  -2  -6   7    4.91    0.73
   2  -6  -7    5.50    0.72
   2  -6   7    6.26    1.47
  -2  -6   7    5.42    0.76
   2  -6   7    5.68    0.77
  -2  -6  -7    5.46    0.76
  -2  -6   7    6.30    1.59
   2  -6   8   11.53    2.19
   2  -6  -8   11.07    1.05
  -2  -6  -8   11.23    1.07
  -2  -6   8   12.53    1.16
   2  -6  -8   12.48    1.06
   2  -6   8   11.51    1.09
   2  -6   8   11.69    1.02
  -2  -6   8   10.68    1.05
  -2  -6   8    8.06    1.75
   2  -6  -9    6.61    0.80
   2  -6   9    6.66    0.76
   2  -6   9    6.22    0.83
  -2  -6   9    6.54    0.84
   2  -6  -9    6.14    0.77
  -2  -6   9    6.16    0.84
  -2  -6  -9    5.58    0.79
  -2  -6   9    5.81    1.57
   2  -6   9    8.23    1.85
   2  -6 -10    3.86    0.61
  -2  -6  10    3.86    0.66
   2  -6  10    3.67    0.61
   2  -6 -10    3.68    0.66
  -2  -6 -10    4.82    0.73
  -2  -6 -11   10.54    1.04
   2  -6 -11   11.28    1.08
   2  -6 -11    9.96    0.96
  -2  -6  11   11.29    1.09
   2  -6  11   10.25    1.04
   2  -6 -12    2.63    0.49
   2  -6 -12    3.01    0.57
   2  -6  12    2.90    0.54
  -2  -6 -12    3.24    0.64
  -2  -6  12    2.07    0.49
   2  -6 -13    8.31    0.94
  -2  -6 -13    9.89    1.08
  -2  -6  13   10.16    1.06
   2  -6 -13    8.31    0.89
   2  -6  13    9.06    0.96
  -2  -6 -14   32.09    1.85
   2  -6 -14   29.12    1.68
   2  -6  14   29.60    1.68
   2  -6 -14   31.25    1.68
  -2  -6  14   32.26    1.81
  -2  -6 -15   37.66    1.96
  -2  -6  15   33.09    1.77
   2  -6 -15   35.33    1.77
   2  -6  15   34.74    1.76
   2  -6 -15   36.49    1.85
  -2  -6  16   15.75    1.21
   2  -6 -16   15.96    1.20
  -2  -6 -16   19.48    1.39
   2  -6 -16   16.32    1.16
   2  -6  16   17.33    1.20
  -2  -6  17    0.22    0.18
  -2  -6 -17   -0.24    0.34
   2  -6 -17    0.46    0.26
   2  -6  17    0.65    0.25
   2  -6 -17    0.27    0.18
   2  -6 -18    3.63    0.52
   2  -6 -18    1.96    0.39
  -2  -6 -18    2.97    0.53
   2  -6 -19    0.17    0.18
   2  -6 -19    0.62    0.25
  -2  -6 -19    0.26    0.19
   2  -6 -20    0.67    0.24
  -2  -6 -20    1.19    0.32
  -2  -6 -21    7.67    0.69
   2  -6 -21    6.81    0.53
  -2  -6 -22    0.08    0.16
  -2  -7   0   -0.01    0.29
  -2  -7   0    0.09    0.16
   2  -7   0    0.04    0.16
   2  -7  -1    0.75    0.31
  -2  -7   1    1.11    0.37
  -2  -7  -1    0.40    0.24
  -2  -7  -1    0.18    0.19
  -2  -7   1    0.38    0.26
   2  -7   1    0.60    0.23
  -2  -7  -2    8.54    0.98
  -2  -7   2    9.18    0.92
   2  -7  -2    8.86    0.91
   2  -7   2    8.89    0.96
  -2  -7   2    8.72    0.98
  -2  -7   3   11.36    1.10
  -2  -7  -3   10.28    1.02
   2  -7   3    9.00    0.98
   2  -7  -3   11.64    1.01
  -2  -7   3    9.22    0.96
  -2  -7   4    0.86    0.36
  -2  -7  -4    0.47    0.17
  -2  -7   4    1.07    0.38
   2  -7   4    0.60    0.25
  -2  -7   5    5.16    0.75
  -2  -7  -5    5.46    0.72
  -2  -7   5    4.87    0.72
   2  -7   5    5.38    0.75
   2  -7   5    5.13    0.74
  -2  -7   6    0.84    0.30
  -2  -7  -6    0.76    0.24
   2  -7   6    1.13    0.38
  -2  -7   6    0.79    0.37
   2  -7   6    1.09    0.28
  -2  -7  -7    5.48    0.84
   2  -7   7    4.57    0.71
  -2  -7   7    4.60    0.71
   2  -7   7    4.64    0.69
  -2  -7  -7    4.42    0.65
  -2  -7   7    5.37    0.78
   2  -7   8   -0.17    0.25
  -2  -7  -8    0.09    0.22
  -2  -7   8   -0.15    0.26
   2  -7   8   -0.13    0.35
  -2  -7  -8   -0.28    0.22
   2  -7   9    1.47    0.39
   2  -7   9    1.97    0.43
   2  -7  -9    1.51    0.40
  -2  -7  -9    1.04    0.39
   2  -7  -9    1.38    0.39
  -2  -7   9    2.36    0.57
   2  -7 -10    3.50    0.57
   2  -7  10    3.00    0.54
   2  -7  10    3.55    0.54
  -2  -7 -10    4.40    0.71
  -2  -7  10    3.19    0.58
   2  -7 -10    2.79    0.51
  -2  -7  11    0.82    0.39
   2  -7 -11    0.54    0.28
  -2  -7 -11    0.45    0.24
   2  -7  11    1.01    0.38
   2  -7 -11    1.17    0.34
   2  -7 -12   25.06    1.45
   2  -7 -12   25.01    1.50
  -2  -7  12   24.71    1.57
  -2  -7 -12   28.27    1.69
   2  -7  12   23.93    1.52
   2  -7 -13   33.72    1.72
  -2  -7 -13   35.51    1.86
  -2  -7  13   33.71    1.76
   2  -7 -13   33.94    1.66
   2  -7  13   33.56    1.74
   2  -7 -14    4.71    0.65
   2  -7 -14    6.01    0.68
   2  -7  14    5.16    0.66
  -2  -7  14    6.07    0.75
  -2  -7 -14    5.70    0.74
  -2  -7 -15    5.97    0.72
   2  -7 -15    4.43    0.60
   2  -7  15    4.63    0.58
   2  -7 -15    5.91    0.65
  -2  -7  15    4.74    0.63
  -2  -7  16    0.29    0.22
   2  -7 -16    0.60    0.24
  -2  -7 -16    0.95    0.31
   2  -7  16    0.96    0.28
   2  -7 -17    0.70    0.24
  -2  -7 -17    0.41    0.22
   2  -7  17    0.63    0.23
   2  -7 -18    2.90    0.41
  -2  -7 -18    3.18    0.47
  -2  -7 -19    7.40    0.64
  -2  -7 -20   10.44    0.68
  -2  -8   0   24.60    1.58
   2  -8   0   22.39    1.42
  -2  -8   0   22.74    1.34
  -2  -8  -1    7.40    0.88
  -2  -8   1    6.12    0.75
   2  -8  -1    6.73    0.79
  -2  -8   1    5.78    0.79
   2  -8   1    6.03    0.77
  -2  -8  -2   23.83    1.52
  -2  -8   2   25.00    1.61
   2  -8  -2   21.95    1.34
   2  -8   2   24.73    1.58
   2  -8   2   26.43    1.58
  -2  -8   2   22.54    1.40
  -2  -8   3    3.24    0.59
   2  -8   3    3.14    0.57
  -2  -8  -3    2.62    0.56
  -2  -8   3    2.37    0.50
   2  -8   3    2.59    0.52
   2  -8   4   -0.40    0.25
  -2  -8   4   -0.26    0.24
  -2  -8  -4    0.04    0.17
  -2  -8   4    0.54    0.29
   2  -8   4    0.38    0.32
  -2  -8   5    3.26    0.59
   2  -8   5    2.57    0.56
  -2  -8  -5    3.36    0.56
   2  -8   5    3.09    0.55
  -2  -8   5    2.54    0.50
  -2  -8  -6   -0.02    0.22
   2  -8   6    0.73    0.35
  -2  -8   6    0.38    0.25
   2  -8   6    0.53    0.27
   2  -8   7    0.84    0.30
  -2  -8  -7    0.39    0.15
   2  -8   7    1.14    0.36
  -2  -8   7    0.54    0.23
  -2  -8   8   -0.03    0.21
  -2  -8  -8   -0.04    0.13
   2  -8   8   -0.33    0.23
   2  -8   8    0.15    0.24
   2  -8   9    2.24    0.36
  -2  -8   9    2.53    0.50
   2  -8   9    2.34    0.50
   2  -8  10    0.24    0.18
  -2  -8  10   -0.20    0.21
  -2  -8  11    2.76    0.49
   2  -8  11    2.35    0.46
  -2  -8  12    0.34    0.20
   2  -8  12    0.10    0.14
   2  -8  13    6.22    0.65
  -2  -8  13    5.73    0.62
   2  -8  14    9.87    0.74
  -2  -8  14   11.42    0.83
   2  -8  15    0.07    0.11
   2  -9   0    7.96    0.78
   2  -9   0    5.99    0.58
  -2  -9   0    8.54    0.79
  -2  -9  -1    0.26    0.16
   2  -9  -1    0.56    0.26
   2  -9   1    0.21    0.20
   2  -9   1    0.94    0.31
  -2  -9   2    0.02    0.14
   2  -9   2   -0.05    0.14
   2  -9  -2    0.19    0.21
  -2  -9  -2   -0.04    0.16
   2  -9   2   -0.02    0.12
  -2  -9  -3    0.21    0.18
  -2  -9   3   -0.03    0.11
   2  -9   3    0.18    0.14
   2  -9   3   -0.13    0.14
  -2  -9  -4    9.01    0.75
  -2  -9   4    8.65    0.73
   2  -9   4    9.00    0.78
   2  -9  -4   11.65    0.93
   2  -9   4    9.54    0.79
   2  -9  -5    6.17    0.67
   2  -9   5    5.01    0.56
  -2  -9   5    4.87    0.56
   2  -9   5    4.91    0.58
  -2  -9  -5    4.41    0.53
  -2  -9   6    1.61    0.30
   2  -9   6    2.04    0.35
   2  -9  -6    1.76    0.35
  -2  -9  -6    1.54    0.31
   2  -9   6    1.56    0.37
   2  -9  -7    0.41    0.22
   2  -9   7    0.37    0.24
  -2  -9   7    0.38    0.20
   2  -9  -8   -0.04    0.11
  -2  -9   8   -0.11    0.12
   2  -9  -9    0.18    0.13
  -2  -9   9   -0.01    0.11
   2  -9   9    0.30    0.17
   2  -9 -10    0.95    0.21
  -2  -9  10    1.30    0.27
   2  -9  10    0.78    0.22
   2  -9  11    1.11    0.24
  -3   0   0   -0.17    0.23
  -3   0   0    0.47    0.30
  -3   0   1    0.13    0.19
  -3   0  -1   -0.15    0.24
   3   0   2  161.71    2.00
  -3   0  -2  171.72    3.83
  -3   0  -3   -0.06    0.15
  -3   0  -4  315.40    5.12
  -3   0   4  315.35    4.02
  -3   0   5   -0.06    0.10
  -3   0  -5    0.48    0.25
  -3   0   6    2.02    0.38
   3   0   7   -0.10    0.12
  -3   0   7    0.05    0.14
  -3   0   8   15.10    1.27
   3   0   8   15.25    1.33
   3   0   9   -0.01    0.19
  -3   0   9    0.23    0.32
   3   0  10 1280.79   13.63
  -3   0  10 1300.63   13.48
   3   0  11    0.05    0.23
  -3   0  11   -0.08    0.21
  -3   0  12    0.75    0.48
   3   0  12    0.10    0.30
   3   0  13   -0.07    0.29
  -3   0  13   -0.01    0.24
  -3   0  14    5.08    1.20
   3   0  14    4.76    1.06
  -3   0  14    5.87    1.17
   3   0  15   -0.18    0.39
  -3   0  15    0.59    0.42
  -3   0  15    0.02    0.17
   3   0  15    0.04    0.10
  -3   0  15    0.76    0.57
   3   0  16   14.96    1.03
   3   0  16   13.56    1.95
  -3   0  16   13.22    1.98
  -3   0  16   13.37    1.89
  -3   0  16   15.05    1.15
  -3   0  17   -0.14    0.17
   3   0  17    0.28    0.49
   3   0  17    0.20    0.29
  -3   0  17   -0.14    0.26
   3   0  18   70.30    2.37
   3   0  18   71.32    4.79
  -3   0  18   73.69    2.74
   3   0  19    0.22    0.61
   3   0  19    0.00    0.23
  -3   0  19    0.68    0.46
   3   0  20  158.22    3.66
  -3   0  20  164.54    4.23
   3   0  21   -0.01    0.21
  -3   0  21   -0.01    0.22
  -3   0  22   14.47    1.24
   3   0  22   14.68    1.13
   3   0  23    0.55    0.31
   3   0  24    0.43    0.26
   3   0  25   -0.08    0.18
   3   0  26    0.19    0.13
   3   0  27   -0.09    0.17
   3   0  28    3.61    0.40
  -3  -1   0   -0.09    0.26
  -3   1   1 2476.17   10.96
  -3  -1   1 2498.05   17.81
  -3  -1  -1 2545.76   16.62
  -3   1  -1 2544.31   14.62
  -3  -1   1 2572.00   16.27
  -3  -1   2   11.88    1.31
  -3  -1  -2   10.17    1.08
  -3   1  -2   10.11    0.88
  -3  -1  -3   36.34    2.04
  -3   1  -3   33.68    1.48
  -3  -1   3   33.49    2.05
  -3   1  -4   74.13    2.05
  -3  -1   4   77.18    3.17
  -3  -1  -4   75.09    2.88
  -3  -1   4   72.09    3.05
  -3  -1   5  242.43    5.77
  -3   1  -5  246.13    3.45
  -3  -1   6   37.29    2.35
  -3  -1   6   36.87    2.33
  -3  -1   7    5.41    0.93
   3  -1   7    5.32    0.76
  -3  -1   7    5.19    0.92
   3  -1   8  727.22    9.32
  -3  -1   8  738.96   11.10
  -3  -1   9  102.59    4.28
   3  -1   9  105.34    3.80
  -3  -1   9  100.56    4.30
  -3  -1  10   13.39    1.63
   3  -1  10   12.20    1.38
  -3   1  10   13.09    1.39
  -3  -1  10    9.63    1.38
   3  -1  11    2.70    0.73
  -3  -1  11    3.57    0.88
  -3   1  11    3.56    0.82
  -3  -1  11    3.29    0.86
  -3  -1  12   27.90    2.44
   3  -1  12   26.89    2.30
  -3  -1  12   27.40    2.50
  -3   1  12   27.88    2.25
  -3   1  13   34.51    2.61
  -3  -1  13   36.95    2.91
   3  -1  13   35.48    2.80
  -3  -1  13   37.48    3.01
   3  -1  13   37.65    2.51
  -3   1  14    9.60    1.46
  -3  -1  14   10.06    1.57
   3  -1  14    9.00    1.46
   3   1  14   10.15    1.56
  -3  -1  14    8.74    1.51
   3   1  15    6.34    1.30
   3  -1  15    5.78    1.23
   3  -1  15    6.41    0.67
   3   1  15    5.95    0.64
  -3   1  15    7.18    1.32
  -3   1  15    6.92    0.76
  -3  -1  15    6.53    0.73
  -3  -1  15    4.21    1.14
   3   1  16   78.95    2.35
   3  -1  16   80.57    2.36
   3   1  16   75.97    4.63
  -3   1  16   79.11    4.61
  -3   1  16   77.09    2.65
  -3  -1  16   75.45    2.54
  -3   1  17   -0.24    0.37
  -3   1  17    1.60    0.42
  -3  -1  17    0.74    0.28
   3   1  17    0.61    0.65
   3   1  17    1.16    0.33
   3  -1  17    0.79    0.26
   3   1  18  432.34    5.84
   3  -1  18  440.31    5.80
   3   1  18  430.13   11.84
  -3   1  18  444.45   11.85
  -3   1  18  426.92    6.64
  -3  -1  18  439.70    6.53
  -3   1  19    0.70    0.39
  -3  -1  19    0.65    0.40
   3   1  19    0.61    0.25
   3  -1  19    0.76    0.30
   3  -1  20    8.87    0.85
  -3   1  20    9.13    1.04
  -3  -1  20    8.44    0.99
   3   1  20    8.90    0.86
  -3   1  21    6.43    0.88
  -3  -1  21    6.82    0.89
   3  -1  21    7.40    0.78
   3   1  21    8.74    0.88
   3  -1  22    0.45    0.25
  -3  -1  22    0.11    0.23
   3   1  23   -0.01    0.17
   3  -1  23    0.04    0.17
   3  -1  24    5.78    0.67
   3   1  24    5.68    0.65
   3  -1  25    1.13    0.32
   3   1  25    1.10    0.30
   3   1  26    2.20    0.38
   3  -1  26    2.44    0.39
   3  -1  27   -0.06    0.11
   3   1  27    0.03    0.11
  -3  -1 -27    0.23    0.16
   3  -1 -27   -0.02    0.12
   3   1  28    0.06    0.12
   3  -1  28   -0.13    0.11
  -3  -2   0   -0.31    0.35
  -3  -2   0    0.35    0.25
  -3  -2   0    0.15    0.25
  -3  -2  -1 1152.17   12.95
  -3  -2  -1 1192.19   11.37
  -3  -2   1 1158.75   11.77
  -3  -2   1 1144.61   14.04
  -3  -2   2  139.40    5.05
  -3  -2  -2  138.20    4.44
  -3  -2   2  136.33    4.42
  -3  -2  -2  126.80    3.54
  -3  -2   2  130.05    4.10
  -3  -2   3  457.90    8.12
  -3   2  -3  464.64    5.59
  -3  -2   3  449.11    8.05
  -3  -2   4  380.57    7.58
  -3   2  -4  377.95    4.29
  -3  -2   4  388.79    7.77
  -3  -2   5  582.56    9.49
  -3  -2   5  580.03    9.78
  -3  -2   6  359.90    7.57
  -3  -2   6  337.97    7.79
  -3  -2   7  231.69    6.21
  -3  -2   7  228.68    6.59
  -3  -2   8   19.18    1.83
  -3  -2   8   20.30    2.04
  -3  -2   9   12.20    1.48
  -3  -2   9   13.35    1.73
  -3  -2  10  206.35    6.24
  -3  -2  10  201.61    6.87
  -3  -2  11  173.00    5.84
  -3  -2  11  169.37    6.58
  -3  -2  12    8.86    1.37
  -3  -2  12    7.16    1.38
  -3  -2  13    0.09    0.47
   3  -2  13    0.08    0.33
   3  -2  14    2.38    0.80
   3  -2  14    4.49    0.52
  -3   2  14    3.52    0.54
  -3   2  14    3.37    0.94
   3   2  14    3.80    0.49
  -3  -2  14    2.34    0.81
  -3   2  15    1.50    0.36
  -3  -2  15    1.62    0.40
   3   2  15    2.01    0.37
   3  -2  15    1.95    0.38
  -3   2  15    2.20    0.84
  -3  -2  15    1.79    0.83
   3  -2  16    1.80    0.38
  -3   2  16    2.02    0.78
  -3   2  16    1.65    0.45
  -3  -2  16    1.76    0.41
   3   2  16    1.86    0.36
   3   2  16    2.85    0.95
  -3  -2  16    1.94    0.93
   3   2  17   42.37    1.77
   3  -2  17   39.78    1.71
  -3   2  17   39.56    3.41
   3   2  17   38.53    3.58
  -3   2  17   39.98    2.02
  -3  -2  17   40.21    1.91
   3   2  18    0.32    0.43
  -3   2  18    0.10    0.27
  -3  -2  18    0.38    0.25
   3   2  18   -0.25    0.25
   3  -2  18   -0.20    0.22
  -3   2  18    0.20    0.47
  -3   2  19    0.32    0.25
  -3  -2  19    0.44    0.22
   3   2  19    0.52    0.21
   3  -2  19   -0.21    0.21
   3  -2  20   60.14    2.17
  -3  -2  20   58.89    2.39
   3   2  20   63.99    2.28
  -3  -2  21   11.95    1.07
   3   2  21   11.65    0.99
   3  -2  21   13.93    1.03
   3  -2  22    3.19    0.51
   3   2  22    1.76    0.40
   3   2  23    2.05    0.41
   3  -2  23    2.73    0.46
   3   2  24    3.98    0.53
   3  -2  24    4.36    0.55
  -3  -2 -24    2.61    0.58
   3   2  25    1.64    0.32
  -3  -2 -25    1.33    0.35
   3  -2 -25    0.79    0.31
   3  -2  25    1.23    0.28
   3  -2 -26    0.39    0.20
   3   2  26    0.85    0.22
  -3  -2 -26    1.11    0.29
   3  -2  26    0.64    0.20
  -3  -2 -27    2.07    0.34
   3   2  27    1.99    0.29
   3  -2  27    1.97    0.29
  -3  -3   0    4.46    1.12
  -3  -3   1  449.91   10.09
  -3  -3   1  442.21    8.90
  -3  -3   1  440.39    8.30
  -3  -3   2  730.55   13.07
  -3  -3   2  701.68   11.23
  -3  -3  -2  717.70    9.43
  -3  -3   2  724.16   10.96
  -3  -3   3  198.55    6.03
  -3  -3   3  210.66    7.13
  -3  -3  -3  202.96    4.79
  -3  -3   3  197.48    5.92
  -3  -3   4  110.08    5.32
  -3  -3   4  105.46    4.39
  -3  -3   4  102.51    4.40
  -3  -3   5   73.73    3.86
  -3  -3   5   78.93    3.82
  -3  -3   6  870.01   12.86
  -3  -3   6  903.49   13.91
  -3  -3   7   83.17    3.99
  -3  -3   7   79.23    4.29
  -3  -3   8    0.21    0.31
  -3  -3   8    0.69    0.55
  -3  -3   9  326.13    8.05
  -3  -3   9  329.74    9.34
  -3  -3  10   45.40    3.00
  -3  -3  10   44.72    3.53
  -3  -3  11    0.24    0.31
  -3  -3  12   54.80    4.16
   3  -3  12   57.94    3.88
   3  -3  13    4.43    0.50
  -3  -3  13    4.96    0.64
  -3  -3  13    3.47    1.12
   3  -3  13    3.09    0.88
   3  -3  14   47.41    1.68
  -3  -3  14   45.51    3.93
  -3  -3  14   46.82    2.04
   3  -3  14   46.85    3.66
   3  -3  15    1.55    0.82
  -3  -3  15    1.26    0.40
   3  -3  15    1.54    0.31
  -3  -3  15    1.54    0.84
   3  -3  16    2.27    0.41
  -3   3  16    2.14    0.87
  -3  -3  16    4.12    1.27
   3  -3  17   11.44    0.89
  -3  -3  17    9.97    1.94
  -3  -3  17   10.76    0.96
  -3   3  17   11.02    1.90
   3   3  17   13.68    0.98
   3  -3  18   53.02    1.93
   3   3  18   54.51    2.01
   3   3  19    2.21    0.41
   3  -3  19    2.15    0.37
  -3  -3 -19    2.18    0.52
   3  -3  20    3.11    0.48
   3   3  20    3.59    0.52
  -3  -3 -20    3.53    0.70
   3  -3 -20    3.06    0.58
   3  -3  21    0.08    0.18
   3  -3 -21   -0.02    0.22
   3   3  21   -0.04    0.16
  -3  -3 -21    0.07    0.19
  -3  -3 -22    1.58    0.40
   3  -3 -22    1.13    0.38
   3  -3  22    1.81    0.35
   3   3  22    1.55    0.33
   3  -3  23    0.86    0.27
  -3  -3 -23    0.63    0.28
   3  -3 -23    0.60    0.26
   3   3  23    0.24    0.18
   3   3  24   -0.07    0.15
   3  -3  24    0.42    0.19
   3  -3 -24    0.28    0.19
  -3  -3 -24    0.58    0.25
   3  -3 -25    0.90    0.23
   3  -3 -25    0.89    0.23
  -3  -3 -25    0.80    0.23
   3  -3  25    0.58    0.16
  -3  -3 -26   -0.06    0.12
   3  -3  26    0.01    0.10
  -3  -4   0    2.69    1.00
  -3  -4  -1 1538.71   15.86
  -3  -4   1 1519.55   17.38
  -3  -4   2    7.09    1.48
  -3  -4   2    7.26    1.29
  -3  -4  -2   10.11    1.32
  -3  -4   3    0.27    0.45
  -3  -4  -3    0.79    0.41
  -3  -4   3    0.65    0.42
  -3  -4   4    0.63    0.51
  -3  -4   4    0.18    0.47
  -3  -4   5   85.83    5.29
  -3  -4   5   83.04    4.55
  -3  -4   6    8.31    1.63
  -3  -4   6    8.17    1.48
  -3  -4   7    7.74    1.67
  -3  -4   7    7.24    1.40
  -3  -4   8   34.93    3.71
  -3  -4   8   30.86    3.02
  -3  -4   9    9.61    2.08
  -3  -4   9    9.54    0.91
  -3  -4   9    8.85    1.70
  -3  -4  10   51.86    4.79
  -3  -4  10   45.73    3.92
  -3  -4  10   45.68    1.99
   3  -4  10   45.01    1.88
  -3  -4 -10   43.71    1.98
   3  -4  11    2.94    1.05
  -3  -4 -11    2.20    0.49
   3  -4 -11    2.50    0.44
  -3  -4  11    1.74    0.41
   3  -4  11    1.49    0.37
  -3  -4  11    1.93    0.84
   3  -4 -12   27.28    1.53
  -3  -4 -12   28.91    1.64
  -3  -4  12   27.48    1.59
   3  -4  12   27.65    1.50
  -3  -4  12   27.28    3.17
   3  -4  12   26.33    2.87
   3  -4  13   12.26    1.98
   3  -4 -13   12.20    1.05
   3  -4  13   13.10    1.04
  -3  -4 -13   13.60    1.14
  -3  -4  13   14.17    1.15
  -3  -4  13   14.04    2.34
  -3  -4  14  114.53    3.31
   3  -4 -14  119.58    3.35
  -3  -4  14  114.96    6.83
  -3  -4 -14  120.65    3.48
   3  -4  14  112.75    6.23
  -3  -4 -15   84.47    2.96
  -3  -4  15   77.06    5.47
   3  -4 -15   83.96    2.84
  -3  -4  15   81.28    2.80
   3  -4  15   80.41    5.34
  -3  -4 -16   12.68    1.16
  -3  -4  16   10.45    1.01
   3  -4 -16   11.12    1.07
  -3  -4 -17   13.39    1.23
   3  -4 -17   14.41    1.18
   3  -4 -18    6.35    0.81
  -3  -4 -18    8.33    0.95
   3  -4 -19   -0.15    0.28
  -3  -4 -19    0.11    0.25
   3  -4 -20    9.21    0.92
  -3  -4 -20    9.52    0.97
  -3  -4 -21   -0.17    0.19
   3  -4 -21   -0.03    0.17
   3  -4 -21    0.25    0.19
   3  -4 -22    0.32    0.18
  -3  -4 -22    0.74    0.32
   3  -4 -22    0.17    0.15
   3  -4 -23    0.10    0.11
   3  -4 -23    0.35    0.16
  -3  -4 -23    0.19    0.17
   3  -4 -24    0.36    0.20
  -3  -4 -24    0.47    0.23
   3  -4 -24   -0.18    0.16
  -3  -4 -25    1.20    0.25
  -3  -5   0    0.01    0.21
  -3  -5   1   19.62    2.22
  -3  -5   2   24.24    1.43
   3  -5  -2   21.91    1.24
  -3  -5   2   23.74    2.50
   3  -5  -3   33.56    1.55
  -3  -5   3   41.65    1.89
  -3  -5   3   35.14    3.13
  -3  -5   4    3.66    0.59
   3  -5  -4    3.65    0.52
  -3  -5   4    3.49    0.58
  -3  -5  -4    3.40    0.52
  -3  -5   4    4.41    1.13
   3  -5  -5   78.92    2.45
  -3  -5   5   85.05    5.71
  -3  -5  -5   83.90    2.61
  -3  -5   5   82.61    2.71
  -3  -5   5   85.19    2.73
  -3  -5   5   82.60    5.01
  -3  -5   6   20.95    2.88
  -3  -5  -6   23.78    1.39
   3  -5  -6   21.34    1.30
  -3  -5   6   26.96    1.57
  -3  -5   6   21.33    1.40
  -3  -5   6   24.63    2.80
   3  -5  -7   66.11    2.27
  -3  -5   7   64.42    2.45
  -3  -5  -7   63.22    2.36
  -3  -5   7   69.72    2.55
  -3  -5   7   66.98    5.32
   3  -5   7   64.25    2.40
  -3  -5   7   67.02    4.76
   3  -5  -7   62.33    2.27
   3  -5  -8   10.27    0.95
  -3  -5   8   10.69    2.13
   3  -5   8   11.17    1.01
   3  -5  -8   11.20    0.94
  -3  -5  -8   10.07    0.94
  -3  -5   8   10.07    1.00
   3  -5   8   11.28    1.92
  -3  -5   8   14.20    2.27
  -3  -5  -9    3.35    0.58
   3  -5   9    3.24    1.25
  -3  -5   9    3.17    1.23
  -3  -5   9    3.28    0.56
   3  -5   9    3.13    0.54
   3  -5  -9    3.54    0.58
  -3  -5   9    2.77    1.05
   3  -5  -9    3.42    0.53
   3  -5  10    6.85    1.59
  -3  -5  10    8.05    2.01
   3  -5 -10    8.53    0.85
  -3  -5 -10    7.78    0.90
   3  -5 -10    7.82    0.83
   3  -5  10    8.23    0.88
  -3  -5  10    7.81    0.90
  -3  -5  10    8.84    1.93
   3  -5  11   -0.43    0.74
   3  -5 -11   -0.36    0.29
  -3  -5 -11   -0.54    0.39
  -3  -5  11    0.56    0.36
  -3  -5  11   -0.03    0.20
   3  -5 -11   -0.19    0.23
   3  -5  11   -0.08    0.17
  -3  -5  11    0.58    1.00
   3  -5  12    2.67    0.92
   3  -5 -12    1.61    0.33
  -3  -5  12    1.82    1.27
  -3  -5 -12    1.05    0.33
   3  -5 -12    2.10    0.49
  -3  -5  12    1.95    0.45
   3  -5  12    2.78    0.54
  -3  -5  12    2.79    1.14
   3  -5 -13   20.27    1.39
  -3  -5 -13   19.66    1.47
   3  -5 -13   22.44    1.48
  -3  -5  13   19.54    1.42
   3  -5  13   20.11    1.39
   3  -5 -14  103.87    3.14
  -3  -5 -14  105.31    3.35
   3  -5  14  103.66    3.10
   3  -5 -14  107.67    3.23
  -3  -5  14  103.46    3.25
   3  -5 -15    2.57    0.53
  -3  -5 -15    2.68    0.60
  -3  -5  15    2.51    0.56
   3  -5 -15    3.16    0.61
   3  -5  15    2.18    0.45
   3  -5 -16    4.34    0.67
   3  -5 -16    4.23    0.67
  -3  -5  16    4.27    0.66
  -3  -5 -16    5.75    0.81
   3  -5 -17    0.95    0.32
  -3  -5 -17    1.05    0.45
   3  -5 -17    1.15    0.41
   3  -5 -18   44.99    1.97
  -3  -5 -18   44.78    2.11
   3  -5 -18   44.34    1.98
  -3  -5 -19    4.66    0.69
   3  -5 -19    4.50    0.61
   3  -5 -19    4.49    0.61
   3  -5 -20    7.24    0.72
  -3  -5 -20    8.47    0.86
   3  -5 -20    6.70    0.71
  -3  -5 -21    0.14    0.20
   3  -5 -21    0.08    0.15
   3  -5 -21    0.15    0.14
   3  -5 -22    3.48    0.43
   3  -5 -22    2.92    0.39
  -3  -5 -22    2.90    0.45
   3  -5 -23    0.05    0.09
  -3  -5 -23    0.07    0.13
  -3  -5 -24    0.17    0.12
   3  -6   0    0.42    0.40
  -3  -6   0    0.02    0.21
  -3  -6   0    0.15    0.27
  -3  -6   1   15.08    1.23
  -3  -6  -1   14.76    1.19
  -3  -6  -1   16.35    1.17
  -3  -6   1   14.89    1.16
   3  -6   1   16.18    1.25
   3  -6   1   15.09    2.15
  -3  -6   2   22.27    1.51
  -3  -6  -2   21.73    1.47
  -3  -6   2   19.43    1.35
   3  -6   2   21.14    1.45
   3  -6   2   21.83    2.58
   3  -6   3    4.18    1.17
  -3  -6  -3    2.69    0.51
   3  -6  -3    3.51    0.58
  -3  -6   3    2.30    0.48
   3  -6   3    3.39    0.62
  -3  -6   3    2.78    0.53
  -3  -6   3    3.30    1.06
   3  -6   4   -0.32    0.25
  -3  -6  -4    0.00    0.20
  -3  -6  -4   -0.07    0.25
  -3  -6   4    0.28    0.25
  -3  -6   4   -0.01    0.20
   3  -6   4   -0.09    0.16
   3  -6  -4    0.14    0.20
   3  -6  -4   -0.02    0.17
  -3  -6   4    0.01    0.45
   3  -6   5    1.27    0.73
  -3  -6   5    1.76    0.45
  -3  -6  -5    1.93    0.49
  -3  -6  -5    1.24    0.32
  -3  -6   5    1.12    0.39
   3  -6  -5    1.42    0.40
   3  -6   5    1.66    0.45
  -3  -6   5    0.89    0.69
   3  -6   6    1.07    0.74
  -3  -6  -6    1.14    0.33
   3  -6  -6    0.94    0.31
  -3  -6   6    1.19    0.34
  -3  -6   6    0.94    0.33
  -3  -6  -6    1.38    0.41
   3  -6  -6    1.24    0.33
   3  -6   6    1.21    0.38
  -3  -6   6    2.14    0.93
   3  -6   7   -0.01    0.86
  -3  -6   7   -0.04    0.20
  -3  -6  -7    0.51    0.31
   3  -6  -7    0.13    0.16
  -3  -6   7    0.15    0.22
   3  -6  -7    0.57    0.24
   3  -6   7    0.40    0.22
  -3  -6   7    0.42    0.34
   3  -6   8    8.64    1.94
   3  -6   8    8.78    0.95
   3  -6  -8    7.65    0.87
  -3  -6  -8    8.57    0.95
   3  -6  -8    8.79    0.91
  -3  -6   8    8.89    0.97
  -3  -6   8    6.86    1.70
   3  -6  -9   10.03    0.98
  -3  -6  -9   10.73    1.08
   3  -6  -9   12.18    1.07
  -3  -6   9   12.09    1.15
   3  -6   9   11.88    1.12
   3  -6  10   19.08    1.41
   3  -6 -10   17.90    1.30
  -3  -6 -10   18.37    1.39
   3  -6 -10   18.96    1.34
  -3  -6  10   20.51    1.50
   3  -6 -11   10.78    1.02
   3  -6 -11    9.82    0.96
  -3  -6 -11    9.82    1.03
  -3  -6  11   11.05    1.09
   3  -6  11   10.36    1.06
  -3  -6  12    2.56    0.56
   3  -6  12    2.42    0.52
   3  -6 -12    2.48    0.54
   3  -6 -12    2.05    0.44
  -3  -6 -12    2.25    0.51
  -3  -6  13    0.81    0.35
   3  -6 -13    0.71    0.30
   3  -6  13    0.52    0.31
   3  -6 -13    0.18    0.19
  -3  -6 -13    0.60    0.33
   3  -6 -14   30.75    1.63
  -3  -6 -14   29.56    1.75
  -3  -6  14   28.04    1.69
   3  -6  14   28.96    1.62
   3  -6 -14   31.26    1.71
  -3  -6  15   13.48    1.14
   3  -6 -15   14.61    1.10
  -3  -6 -15   15.40    1.24
   3  -6  15   13.72    1.10
   3  -6 -15   14.93    1.15
   3  -6 -16   18.19    1.19
  -3  -6 -16   20.43    1.38
   3  -6 -16   20.45    1.32
  -3  -6  16   18.13    1.28
   3  -6  16   19.83    1.22
   3  -6 -17    6.24    0.68
   3  -6 -17    6.06    0.69
  -3  -6 -17    5.41    0.70
   3  -6 -18    7.99    0.72
  -3  -6 -18    8.72    0.83
   3  -6 -18    8.06    0.76
   3  -6 -19    0.32    0.19
   3  -6 -19    0.12    0.12
  -3  -6 -19    0.12    0.18
   3  -6 -20    0.04    0.12
  -3  -6 -20    0.22    0.14
  -3  -6 -21    0.65    0.20
   3  -6 -21    1.03    0.23
  -3  -6 -22    4.23    0.43
   3  -7   0   -0.15    0.19
  -3  -7   0    0.19    0.23
  -3  -7   1    1.57    0.45
  -3  -7  -1    1.80    0.45
  -3  -7   1    1.41    0.41
   3  -7   1    0.79    0.33
   3  -7  -1    1.68    0.44
  -3  -7   2   13.01    1.13
  -3  -7   2   13.18    1.21
  -3  -7  -2   12.92    1.14
   3  -7   2   13.81    1.20
   3  -7  -2   12.66    1.10
  -3  -7   3    4.39    0.71
  -3  -7  -3    4.76    0.68
  -3  -7   3    5.24    0.74
   3  -7   3    4.84    0.72
   3  -7  -3    5.03    0.70
   3  -7  -4   -0.22    0.16
  -3  -7   4   -0.27    0.31
  -3  -7  -4   -0.04    0.25
  -3  -7   4    0.33    0.33
   3  -7   4    0.13    0.22
  -3  -7   5   18.79    1.43
  -3  -7  -5   20.95    1.40
  -3  -7   5   19.92    1.44
   3  -7   5   18.85    1.42
  -3  -7  -6   16.12    1.20
  -3  -7   6   16.90    1.34
   3  -7   6   16.58    1.26
   3  -7   6   17.34    1.36
  -3  -7   7    8.14    0.96
   3  -7   7    8.49    0.95
  -3  -7  -7    8.06    0.83
   3  -7   7    8.96    0.91
   3  -7   8    4.35    0.63
  -3  -7  -8    4.72    0.77
   3  -7  -8    4.85    0.69
  -3  -7   8    4.56    0.69
   3  -7   8    4.82    0.71
  -3  -7  -9    0.14    0.21
   3  -7  -9    0.10    0.25
  -3  -7   9    0.60    0.28
   3  -7   9    0.00    0.26
   3  -7 -10    0.59    0.26
  -3  -7 -10    0.16    0.28
  -3  -7  10    0.69    0.39
   3  -7  10    1.08    0.39
  -3  -7 -11    7.47    0.88
  -3  -7  11    7.57    0.88
   3  -7  11    7.78    0.88
   3  -7 -11    7.53    0.81
  -3  -7 -12   20.27    1.40
   3  -7  12   16.98    1.25
   3  -7 -12   18.15    1.24
  -3  -7  12   18.37    1.33
  -3  -7 -13   22.94    1.48
   3  -7 -13   22.70    1.36
   3  -7  13   21.19    1.34
  -3  -7  13   21.92    1.41
  -3  -7 -14    8.43    0.85
  -3  -7  14    6.97    0.79
   3  -7 -14    7.30    0.75
   3  -7  14    7.75    0.80
  -3  -7  15   10.86    0.92
  -3  -7 -15   12.41    1.01
   3  -7 -15   10.90    0.87
   3  -7  15   10.15    0.83
   3  -7  16    0.56    0.21
   3  -7 -16    0.92    0.28
  -3  -7 -16    0.58    0.27
  -3  -7 -17    0.54    0.23
   3  -7  17    0.61    0.21
  -3  -7 -18    3.86    0.47
  -3  -7 -19    4.81    0.49
  -3  -8   0    0.57    0.27
   3  -8   0   -0.03    0.25
  -3  -8   1    4.92    0.72
  -3  -8  -1    5.89    0.75
   3  -8  -1    4.70    0.63
  -3  -8   1    4.29    0.58
   3  -8   1    4.85    0.69
  -3  -8  -2    0.98    0.32
  -3  -8   2    0.80    0.26
   3  -8  -2    0.80    0.32
   3  -8   2    0.65    0.23
  -3  -8   2    0.20    0.18
   3  -8   3    9.27    0.95
  -3  -8   3    8.78    0.88
   3  -8   3    9.88    0.97
  -3  -8  -3    8.83    0.89
  -3  -8  -4   11.78    1.01
   3  -8   4   12.16    1.05
  -3  -8   4   13.22    1.06
   3  -8   4   11.65    1.07
  -3  -8  -5    1.86    0.40
   3  -8   5    2.15    0.47
  -3  -8   5    2.19    0.46
   3  -8   5    2.53    0.53
   3  -8   6    6.01    0.70
  -3  -8   6    6.49    0.79
  -3  -8  -6    6.04    0.67
   3  -8   6    6.09    0.78
  -3  -8  -7    6.54    0.66
   3  -8   7    6.85    0.70
  -3  -8   7    5.67    0.71
   3  -8   7    6.87    0.79
   3  -8   8    4.72    0.58
  -3  -8   8    5.87    0.72
   3  -8   8    6.01    0.75
  -3  -8   9    0.30    0.20
   3  -8   9    0.43    0.22
  -3  -8  10    1.53    0.38
   3  -8  10    1.98    0.44
  -3  -8  11    1.02    0.28
   3  -8  11    0.67    0.20
  -3  -8  12    0.19    0.14
   3  -8  12    0.05    0.13
   3  -8  13    2.68    0.42
   3  -8  14    1.73    0.31
   3  -8  15    0.37    0.17
   3  -9   0    0.25    0.21
   3  -9   0    0.02    0.16
   3  -9   1    0.13    0.13
   3  -9   1    0.21    0.15
   3  -9  -1    0.43    0.20
   3  -9   2    2.65    0.42
   3  -9  -2    3.59    0.51
   3  -9   2    2.59    0.41
   3  -9   3    5.33    0.57
   3  -9  -3    5.27    0.61
   3  -9   3    4.80    0.55
   3  -9   4    0.22    0.17
   3  -9  -4    0.38    0.24
   3  -9   4    0.42    0.23
   3  -9  -5    3.25    0.48
   3  -9   5    2.76    0.39
   3  -9   5    2.83    0.44
   3  -9   6    0.78    0.22
   3  -9  -6    0.92    0.28
   3  -9   6    0.90    0.26
   3  -9  -7    1.88    0.35
   3  -9   7    1.89    0.37
   3  -9  -8    0.10    0.13
   3  -9   8    0.21    0.14
   3  -9  -9    0.88    0.23
   3  -9   9    0.78    0.23
   3  -9 -10    2.15    0.31
   3  -9  10    1.87    0.30
   3  -9  11    1.02    0.21
  -4   0   0  696.81    9.03
  -4   0   0  699.23    9.59
  -4   0   1   -0.08    0.33
  -4   0   1    0.13    0.36
  -4   0  -2  398.19    6.98
  -4   0   2  392.19    7.66
  -4   0  -3    0.22    0.25
  -4   0   3   -0.33    0.26
   4   0   3   -0.01    0.06
   4   0   4 1104.60    7.27
  -4   0  -4 1122.56   11.24
   4   0   5    0.27    0.23
  -4   0  -5   -0.14    0.29
  -4   0   5   -0.01    0.22
   4   0   6  258.69    4.53
  -4   0   6  255.80    6.87
   4   0   7    0.29    0.20
  -4   0   7   -0.16    0.27
  -4   0   7    0.29    0.17
   4   0   8  411.75    6.80
  -4   0   8  403.06    9.22
  -4   0   8  405.05    6.56
   4   0   9   -0.02    0.22
  -4   0   9    0.15    0.34
  -4   0   9   -0.08    0.22
  -4   0  10    0.36    0.41
  -4   0  10    1.26    0.48
   4   0  10    0.68    0.32
  -4   0  11   -0.08    0.43
   4   0  11   -0.04    0.27
  -4   0  11   -0.06    0.24
   4   0  12    5.76    1.02
  -4   0  12    7.48    1.43
  -4   0  12    6.76    1.08
  -4   0  13    0.33    0.28
  -4   0  13    0.30    0.22
   4   0  13    0.13    0.18
   4   0  14   33.22    1.45
  -4   0  14   35.29    3.29
   4   0  14   31.38    2.72
  -4   0  14   33.02    2.70
  -4   0  14   28.90    1.60
  -4   0  15    0.08    0.17
   4   0  15    0.02    0.35
  -4   0  15    0.30    0.44
   4   0  15    0.28    0.19
   4   0  16   16.59    1.12
  -4   0  16   15.65    2.29
   4   0  16   18.54    2.29
  -4   0  16   16.66    1.30
  -4   0  17   -0.22    0.33
   4   0  17    0.17    0.17
   4   0  18   18.38    1.22
   4   0  18   16.51    2.27
  -4   0  18   17.78    1.43
   4   0  19    0.60    0.36
   4   0  20  237.81    4.42
   4   0  21   -0.11    0.18
   4   0  22   37.89    1.75
   4   0  23    0.02    0.29
   4   0  24   18.04    1.12
   4   0  25    0.00    0.12
   4   0  26    0.12    0.13
   4   0  27   -0.01    0.11
  -4  -1   0  314.89    7.10
  -4  -1   0  327.27    6.95
  -4   1   0  327.37    6.46
  -4   1   1  259.49    4.39
  -4  -1   1  273.27    6.68
  -4  -1  -1  272.64    6.33
  -4  -1   1  272.54    6.44
  -4   1  -1  282.49    5.77
  -4   1   1  263.93    6.00
  -4   1   2   84.56    2.69
  -4  -1   2   84.70    3.76
  -4  -1  -2   80.05    3.41
  -4  -1   2   83.33    3.63
  -4   1  -2   88.01    3.08
  -4  -1   3   53.12    3.21
  -4  -1  -3   47.63    2.64
  -4   1  -3   47.29    2.21
  -4  -1   3   49.06    2.85
  -4   1   3   43.37    1.09
  -4  -1  -4  212.49    5.55
  -4   1  -4  206.82    4.31
  -4  -1   4  219.14    6.10
  -4  -1   4  200.27    5.71
  -4   1   4  199.65    3.04
  -4   1  -5   50.36    2.03
  -4  -1   5   54.53    3.11
  -4   1   5   51.34    1.77
  -4   1  -6  191.75    3.63
  -4  -1   6  190.10    5.96
  -4  -1   6  181.48    5.82
  -4   1   6  185.77    3.76
  -4  -1   7    0.15    0.32
  -4   1   7    0.07    0.13
  -4  -1   7    0.72    0.62
  -4  -1   8  179.99    6.12
  -4   1   8  189.73    4.51
  -4   1   9   62.55    2.74
  -4  -1   9   58.89    3.60
  -4  -1   9   57.08    3.55
  -4   1  10    5.16    0.87
  -4  -1  10    3.61    0.93
  -4  -1  10    4.49    1.02
  -4   1  11   47.33    2.72
  -4  -1  11   41.65    3.20
  -4  -1  11   42.66    3.25
  -4  -1  12    3.06    1.00
  -4   1  12    2.56    0.71
   4   1  12    2.30    0.70
  -4  -1  12    1.96    0.74
  -4  -1  13    4.70    1.12
  -4   1  13    3.67    0.85
   4   1  13    5.56    1.17
  -4  -1  13    4.28    1.11
   4   1  14    0.26    0.40
  -4   1  14    0.10    0.50
  -4   1  14    0.25    0.14
  -4  -1  14   -0.23    0.23
  -4  -1  14    0.36    0.42
   4  -1  14    0.28    0.15
   4   1  15   68.51    4.23
   4   1  15   70.37    2.20
   4  -1  15   77.55    2.29
  -4  -1  15   69.17    4.52
  -4   1  15   72.76    4.20
  -4   1  15   65.52    2.48
  -4  -1  15   66.88    2.46
  -4   1  16   -0.21    0.28
  -4  -1  16   -0.31    0.36
   4   1  16    0.47    0.63
  -4   1  16    0.22    0.60
   4   1  16   -0.01    0.18
   4  -1  16   -0.08    0.25
   4   1  17   28.68    1.47
   4  -1  17   29.62    1.49
   4   1  17   26.55    2.85
  -4   1  17   26.88    3.26
  -4   1  17   29.89    2.95
  -4  -1  17   25.79    1.60
   4   1  18  101.37    2.86
   4  -1  18  109.97    2.93
   4   1  18  100.95    5.71
  -4   1  18  104.09    6.38
   4   1  19   34.02    1.69
   4  -1  19   33.53    1.66
   4   1  20   57.85    2.19
   4  -1  20   60.52    2.22
   4   1  21    3.77    0.60
   4  -1  21    2.89    0.52
   4   1  22   39.01    1.76
   4  -1  22   39.59    1.77
   4   1  23   11.54    0.93
   4  -1  23   12.46    0.97
   4   1  24    1.26    0.31
   4  -1  24    2.27    0.42
  -4  -1 -25   -0.11    0.15
   4  -1  25    0.53    0.21
   4   1  25    0.42    0.22
  -4  -1 -26    0.37    0.20
   4  -1  26    0.22    0.14
   4   1  26    0.26    0.16
   4   1  27    1.58    0.27
   4  -1  27    1.06    0.22
  -4  -2   0  256.55    7.36
  -4  -2   0  267.98    7.03
  -4  -2   0  251.39    6.13
  -4  -2   1   58.35    3.49
  -4  -2  -1   58.40    3.25
  -4  -2   1   62.35    3.34
  -4  -2   1   54.69    2.96
  -4  -2  -2  123.52    4.71
  -4  -2   2  123.47    4.71
  -4   2  -2  127.61    3.76
  -4  -2   2  121.37    4.54
  -4  -2   3   16.57    1.94
  -4  -2  -3   20.09    1.91
  -4  -2   3   18.60    1.85
  -4  -2   3   17.92    1.84
  -4   2  -3   18.54    1.35
  -4  -2   4   24.83    2.53
  -4  -2   4   22.31    2.07
  -4   2  -4   22.92    1.36
  -4  -2   4   22.03    2.03
  -4  -2   5  359.71    9.86
  -4  -2   5  338.26    8.11
  -4  -2   5  337.96    8.22
  -4  -2   6   39.26    2.82
  -4  -2   6   35.38    2.74
  -4  -2   7   16.04    1.85
  -4  -2   7   14.14    1.80
  -4  -2   8  213.96    6.85
  -4  -2   8  205.18    7.01
  -4  -2   9   52.42    3.46
  -4  -2   9   51.47    3.66
  -4  -2  10  212.88    7.10
  -4  -2  10  203.80    7.45
  -4  -2  11  279.50    8.29
  -4  -2  11  264.67    8.77
  -4  -2  12  274.94    8.39
  -4  -2  12  268.04    9.08
  -4   2  12  282.16    7.51
  -4  -2  13    1.87    0.83
  -4  -2  13    2.40    0.90
   4   2  13    2.54    0.40
   4  -2  13    2.36    0.40
  -4   2  13    2.29    0.76
  -4   2  14   67.36    3.94
   4   2  14   67.23    2.08
   4  -2  14   71.47    2.14
  -4  -2  14   69.07    4.89
   4  -2  14   74.14    4.28
   4   2  15   59.29    1.99
   4  -2  15   56.93    1.96
  -4   2  15   56.10    3.75
  -4  -2  15   55.51    4.41
   4   2  15   56.74    4.10
   4   2  16    0.26    0.15
  -4   2  16    0.54    0.45
   4  -2  16    0.69    0.29
   4   2  16    0.67    0.35
   4   2  17   39.52    3.57
   4   2  17   41.48    1.76
   4  -2  17   40.79    1.75
   4   2  18   28.89    1.51
   4  -2  18   28.81    1.49
   4   2  19    6.26    0.71
   4  -2  19    5.56    0.67
   4   2  20    0.25    0.20
   4  -2  20    0.15    0.19
   4  -2  21   15.13    1.07
   4   2  21   15.07    1.08
   4  -2  22    5.44    0.60
  -4  -2 -22    5.36    0.75
   4   2  22    5.89    0.66
   4   2  23    3.75    0.51
   4  -2  23    3.86    0.54
  -4  -2 -23    2.98    0.54
  -4  -2 -24   14.13    1.04
   4   2  24   13.44    0.92
   4  -2  24   16.48    1.00
   4   2  25   -0.27    0.15
   4  -2  25    0.01    0.12
  -4  -2 -25   -0.09    0.16
   4   2  26   -0.19    0.16
  -4  -2 -26   -0.10    0.12
   4  -2  26   -0.06    0.10
  -4  -3   0 1789.27   19.61
  -4  -3   0 1733.41   17.62
  -4  -3   1   36.41    3.14
  -4  -3   1   36.12    2.82
  -4  -3   1   30.90    2.43
  -4  -3   2   43.09    3.13
  -4  -3   2   40.61    2.87
  -4  -3   3  450.70   10.02
  -4  -3   3  437.32    9.54
  -4  -3   4  551.07   11.19
  -4  -3   4  534.53   10.74
  -4  -3   5  219.65    8.16
  -4  -3   5  207.67    6.94
  -4  -3   5  196.82    6.68
  -4  -3   6    1.06    0.57
  -4  -3   6    1.49    0.67
  -4  -3   6    1.02    0.53
  -4  -3   7   72.53    5.12
  -4  -3   7   69.37    4.03
  -4  -3   7   65.23    3.97
  -4  -3   8    4.40    1.03
  -4  -3   8    2.62    0.85
  -4  -3   9    2.53    0.76
  -4  -3   9    3.28    1.10
  -4  -3  10   25.21    2.48
  -4  -3  10   28.99    2.98
  -4  -3  11   33.97    1.70
  -4  -3  11   33.27    2.86
  -4  -3  11   29.24    3.07
   4  -3  12   58.60    1.84
  -4  -3 -12   56.01    2.26
  -4  -3  12   60.27    2.31
  -4  -3  12   63.25    4.68
   4  -3  13   46.95    1.69
  -4  -3  13   45.58    2.06
  -4  -3 -13   50.52    2.13
  -4  -3  13   46.86    4.19
   4  -3  13   51.69    3.88
   4  -3  14   29.01    1.37
  -4  -3 -14   29.19    1.72
  -4  -3  14   30.71    3.43
   4  -3  14   27.80    2.86
   4  -3  15    5.64    1.25
   4  -3  15    6.19    0.66
  -4  -3 -15    6.25    0.83
  -4  -3  15    8.13    1.77
   4  -3  16    4.35    0.55
  -4  -3 -16    4.89    0.69
   4  -3  17   66.22    2.15
  -4  -3 -17   67.27    2.70
   4  -3 -17   66.86    2.54
   4   3  17   67.96    2.19
   4  -3  18   20.44    1.21
  -4  -3 -18   23.30    1.56
   4  -3 -18   21.08    1.47
   4   3  18   21.10    1.23
   4  -3  19    0.04    0.24
   4   3  19    0.46    0.14
  -4  -3 -19    0.35    0.18
   4  -3 -19    0.22    0.24
   4   3  20    0.06    0.16
   4  -3  20   -0.29    0.22
  -4  -3 -20   -0.02    0.16
   4  -3 -20    0.15    0.18
   4  -3  21    1.07    0.24
   4   3  21    2.00    0.38
  -4  -3 -21    1.75    0.43
   4  -3 -21    1.05    0.29
   4   3  22    3.08    0.46
  -4  -3 -22    3.56    0.54
   4  -3  22    3.34    0.46
   4  -3  23    3.04    0.44
  -4  -3 -23    2.14    0.43
  -4  -3 -24    0.47    0.19
   4  -3  24    0.22    0.13
   4  -3 -25    2.15    0.34
   4  -3  25    1.63    0.27
  -4  -4   0 1129.80   15.60
  -4  -4  -1    7.35    1.37
  -4  -4   1    6.07    1.26
  -4  -4  -2  180.14    5.74
  -4  -4   2  166.65    6.31
  -4  -4   3  471.44   12.69
  -4  -4   3  399.12    9.89
  -4  -4   4  105.80    6.13
  -4  -4   4   91.31    4.79
  -4  -4   5   -0.29    0.78
  -4  -4   5    0.56    0.41
  -4  -4   6  123.16    6.87
  -4  -4   6  110.65    5.67
  -4  -4   7   28.27    3.35
  -4  -4   7   29.00    2.74
  -4  -4   7   30.88    1.63
  -4  -4   7   27.06    2.87
  -4  -4   8   27.87    3.40
  -4  -4   8   23.58    2.48
  -4  -4   8   25.08    1.49
  -4  -4   8   25.24    2.85
  -4  -4   9   51.20    4.84
  -4  -4   9   44.91    3.43
  -4  -4  -9   46.21    1.95
  -4  -4   9   45.26    2.05
  -4  -4   9   50.40    4.15
  -4  -4  10   11.96    2.40
  -4  -4  10   10.81    1.05
  -4  -4 -10   10.74    0.96
  -4  -4  10   11.04    1.94
  -4  -4  11    7.36    1.88
   4  -4  11    9.33    0.88
  -4  -4  11    7.99    0.90
  -4  -4 -11    8.20    0.86
  -4  -4  11    7.58    1.70
   4  -4  12    4.29    1.15
  -4  -4  12    3.40    1.29
   4  -4  12    5.56    0.69
  -4  -4  12    4.27    0.69
  -4  -4 -12    4.95    0.69
  -4  -4  12    4.11    1.21
  -4  -4  13   30.48    4.18
  -4  -4 -13   25.78    1.57
  -4  -4  13   24.83    1.59
   4  -4  13   27.00    1.50
  -4  -4  13   24.30    3.12
   4  -4  13   25.96    2.99
  -4  -4  14   65.24    6.19
  -4  -4  14   56.68    2.40
  -4  -4 -14   56.43    2.35
  -4  -4  14   53.10    4.76
   4  -4  14   57.50    4.48
  -4  -4 -15   17.00    1.34
  -4  -4 -16    9.76    1.00
  -4  -4 -17    9.19    0.98
  -4  -4 -18    4.75    0.71
  -4  -4 -19    1.55    0.45
  -4  -4 -20    5.10    0.68
  -4  -4 -21    8.53    0.85
   4  -4 -21    8.07    0.80
  -4  -4 -22    2.94    0.48
   4  -4 -22    2.50    0.43
  -4  -4 -23    0.24    0.15
   4  -4 -23    0.24    0.15
  -4  -4 -24   -0.11    0.11
   4  -4 -24   -0.04    0.10
   4  -5   0   27.41    1.39
  -4  -5   0   29.94    1.60
  -4  -5   0   26.79    2.62
  -4  -5   1   23.16    1.42
  -4  -5  -1   23.71    1.43
  -4  -5   1   21.10    1.32
   4  -5  -1   23.07    1.29
  -4  -5   1   20.83    2.36
  -4  -5   2    6.74    0.78
   4  -5  -2    6.94    0.73
  -4  -5   2    7.85    0.85
  -4  -5  -2    6.44    0.73
  -4  -5   2    7.40    1.48
  -4  -5  -3   81.49    2.57
   4  -5  -3   82.35    2.49
  -4  -5   3   84.96    2.77
  -4  -5  -3   81.74    2.55
  -4  -5   3   82.50    2.68
  -4  -5   3   79.15    4.83
  -4  -5  -4   50.44    2.02
   4  -5  -4   47.27    1.92
  -4  -5   4   51.45    2.20
  -4  -5  -4   50.22    1.99
  -4  -5   4   48.94    2.11
  -4  -5  -5    5.78    0.70
   4  -5  -5    5.66    0.67
  -4  -5   5    5.95    0.79
  -4  -5   5    5.56    0.74
  -4  -5   5    4.68    1.21
  -4  -5   6   23.34    3.20
  -4  -5  -6   23.49    1.42
  -4  -5   6   20.23    1.40
   4  -5  -6   20.96    1.33
  -4  -5   6   20.35    2.60
  -4  -5   7    2.05    1.22
  -4  -5   7    1.24    0.37
  -4  -5  -7    1.16    0.36
   4  -5  -7    0.95    0.32
  -4  -5   7    2.14    0.96
  -4  -5   8   21.24    3.20
  -4  -5  -8   23.04    1.44
  -4  -5   8   22.73    1.51
   4  -5  -8   20.77    1.36
  -4  -5   8   18.56    2.59
  -4  -5   9    1.15    0.99
  -4  -5   9    0.57    0.24
   4  -5  -9    0.14    0.16
   4  -5   9    0.40    0.21
  -4  -5  -9    0.73    0.32
  -4  -5   9   -0.58    0.59
   4  -5  10    9.99    1.97
  -4  -5  10    8.84    2.02
  -4  -5 -10    8.70    0.92
  -4  -5  10    9.23    1.01
   4  -5 -10    9.98    0.97
   4  -5  10    9.28    0.95
  -4  -5  10    7.68    1.82
  -4  -5  11   49.05    5.10
  -4  -5 -11   53.08    2.29
   4  -5 -11   52.09    2.26
   4  -5  11   55.33    2.28
  -4  -5  11   55.25    2.41
  -4  -5  11   56.16    4.88
   4  -5  11   51.34    4.39
   4  -5 -12   35.89    1.89
  -4  -5 -12   36.74    1.93
  -4  -5  12   36.70    1.99
   4  -5  12   36.08    1.87
  -4  -5 -13  115.11    3.41
   4  -5 -13  122.62    3.49
  -4  -5  13  116.73    3.54
   4  -5  13  111.00    3.23
  -4  -5 -14    0.45    0.27
   4  -5 -14    0.25    0.34
  -4  -5  14    0.37    0.35
   4  -5  14    0.54    0.32
  -4  -5 -15   23.15    1.55
   4  -5 -15   23.45    1.53
   4  -5  15   24.33    1.45
  -4  -5 -16    1.32    0.41
   4  -5 -16    0.37    0.33
  -4  -5 -17    6.20    0.79
   4  -5 -17    5.72    0.73
   4  -5 -18    8.47    0.89
  -4  -5 -18    9.79    0.93
  -4  -5 -19    1.60    0.38
   4  -5 -19    1.72    0.38
   4  -5 -20    0.42    0.24
  -4  -5 -20    0.87    0.31
   4  -5 -21    1.37    0.30
  -4  -5 -21    1.63    0.32
   4  -5 -22   -0.09    0.14
  -4  -5 -22   -0.05    0.11
   4  -5 -23   -0.07    0.08
  -4  -5 -23   -0.17    0.12
  -4  -6   0   63.89    2.53
  -4  -6   0   62.22    2.33
  -4  -6   1   41.91    2.07
  -4  -6  -1   42.94    2.06
  -4  -6   1   40.03    1.91
  -4  -6   2    2.88    0.56
  -4  -6  -2    2.61    0.56
  -4  -6   2    2.03    0.46
   4  -6  -3    3.99    0.61
  -4  -6   3    3.82    0.69
  -4  -6  -3    3.63    0.60
  -4  -6   3    3.09    0.56
  -4  -6   3    3.06    1.04
  -4  -6   4    6.47    0.85
  -4  -6  -4    4.64    0.66
  -4  -6   4    5.23    0.76
   4  -6  -4    5.06    0.70
  -4  -6   4    5.63    1.42
   4  -6   5    8.56    1.75
  -4  -6  -5    7.40    0.94
   4  -6  -5    8.02    0.88
  -4  -6  -5    8.16    0.86
  -4  -6   5    8.42    0.96
   4  -6   5    8.97    0.97
  -4  -6   5    7.69    1.77
   4  -6   6    1.06    0.67
   4  -6  -6    0.92    0.34
  -4  -6  -6    1.16    0.36
  -4  -6   6    0.19    0.20
   4  -6   6    0.94    0.37
  -4  -6   6    0.14    0.35
  -4  -6  -7   23.90    1.57
   4  -6  -7   25.02    1.53
  -4  -6   7   24.46    1.64
   4  -6   7   24.62    1.60
  -4  -6  -8   10.12    1.04
  -4  -6   8   10.85    1.09
   4  -6   8   10.03    1.04
   4  -6  -8    9.40    0.95
   4  -6  -9    6.64    0.80
  -4  -6   9    7.07    0.90
  -4  -6  -9    5.48    0.79
   4  -6   9    6.12    0.79
   4  -6 -10   -0.10    0.26
  -4  -6 -10   -0.04    0.19
   4  -6  10   -0.24    0.27
   4  -6 -11    0.13    0.19
  -4  -6  11    0.23    0.21
   4  -6  11    0.39    0.23
  -4  -6 -11   -0.07    0.21
   4  -6 -12    1.54    0.40
  -4  -6  12    2.27    0.55
   4  -6  12    2.30    0.49
  -4  -6 -12    2.08    0.48
   4  -6 -13    0.66    0.34
  -4  -6  13    0.80    0.26
   4  -6  13    0.29    0.27
  -4  -6 -13    0.36    0.19
  -4  -6  14   13.95    1.17
  -4  -6 -14   15.44    1.21
   4  -6 -14   15.71    1.19
   4  -6  14   15.02    1.15
   4  -6  15    0.27    0.17
  -4  -6 -15    0.13    0.17
   4  -6  16    4.14    0.54
   4  -6 -16    3.91    0.59
  -4  -6 -16    3.22    0.54
   4  -6 -17    0.76    0.28
  -4  -6 -17    0.58    0.25
  -4  -6 -18    6.26    0.69
   4  -6 -18    6.85    0.69
   4  -6 -19    2.56    0.39
  -4  -6 -19    2.13    0.38
   4  -6 -20    2.68    0.38
  -4  -6 -20    1.95    0.34
  -4  -6 -21    3.71    0.41
   4  -6 -21    3.51    0.37
  -4  -7   0   45.11    2.15
  -4  -7   0   41.82    1.91
   4  -7   0   44.10    2.11
  -4  -7   1    8.08    0.97
  -4  -7  -1    8.30    0.94
  -4  -7   1    7.71    0.86
   4  -7   1    7.46    0.89
   4  -7  -1    8.87    0.96
  -4  -7   2   50.69    2.30
  -4  -7   2   43.81    2.05
   4  -7   2   51.26    2.30
   4  -7  -2   47.70    2.12
  -4  -7  -2   47.66    2.16
  -4  -7  -3   21.00    1.42
  -4  -7   3   21.82    1.45
   4  -7   3   22.90    1.55
   4  -7  -3   22.34    1.43
  -4  -7  -4   12.35    1.06
  -4  -7   4   12.46    1.14
   4  -7   4   14.30    1.23
   4  -7  -4   13.04    1.06
  -4  -7  -5   15.57    1.17
  -4  -7   5   15.26    1.26
   4  -7   6    3.65    0.58
  -4  -7   6    3.21    0.59
   4  -7   6    2.84    0.53
   4  -7   7    0.14    0.19
  -4  -7   7    0.15    0.27
   4  -7   7    0.21    0.25
   4  -7  -8    0.08    0.22
   4  -7   8    0.26    0.19
  -4  -7   8    0.59    0.34
   4  -7  -9    3.00    0.51
  -4  -7   9    2.41    0.52
   4  -7   9    2.06    0.45
   4  -7  10    2.23    0.47
   4  -7 -10    1.65    0.42
  -4  -7  10    1.59    0.46
   4  -7 -11    6.96    0.81
  -4  -7 -11    5.90    0.76
  -4  -7  11    5.25    0.73
   4  -7  11    5.66    0.73
  -4  -7 -12   14.08    1.10
   4  -7 -12   14.22    1.08
  -4  -7  12   12.88    1.09
   4  -7  12   13.19    1.06
  -4  -7 -13    6.64    0.76
   4  -7 -13    5.72    0.67
   4  -7  13    4.64    0.61
  -4  -7 -14   12.89    1.00
   4  -7 -14   11.58    0.91
   4  -7  14   10.49    0.85
  -4  -7 -15    0.61    0.22
   4  -7 -15    0.57    0.24
   4  -7  15    1.00    0.28
   4  -7 -16    0.34    0.21
  -4  -7 -16    0.33    0.21
   4  -7  16    0.37    0.17
   4  -8   0    1.52    0.35
   4  -8  -1    0.47    0.27
   4  -8   1    0.41    0.25
   4  -8  -2   12.52    1.01
   4  -8   2   13.47    1.08
   4  -8   3    0.84    0.35
  -4  -8   3    0.52    0.23
   4  -8  -3    0.40    0.20
   4  -8   3    0.57    0.28
   4  -8   4    0.98    0.32
   4  -8   4    0.51    0.37
  -4  -8   4    0.40    0.23
  -4  -8   5    5.47    0.68
   4  -8   5    6.00    0.67
   4  -8   5    5.47    0.74
   4  -8   6    3.60    0.50
  -4  -8   6    3.58    0.56
   4  -8   6    3.72    0.59
  -4  -8   7    1.55    0.38
   4  -8   7    3.12    0.53
  -4  -8   8    1.67    0.43
   4  -8   8    1.15    0.30
   4  -8   9    2.41    0.45
   4  -8  10    7.09    0.73
   4  -8  11   -0.15    0.24
   4  -8  12    0.39    0.18
   4  -8  13    0.80    0.22
   4  -8  14    0.86    0.20
   4  -9   0    8.12    0.72
   4  -9   0    7.90    0.63
   4  -9   1    2.25    0.38
   4  -9  -1    2.91    0.43
   4  -9   1    2.19    0.34
   4  -9   2    1.07    0.26
   4  -9  -2    1.27    0.32
   4  -9   2    0.37    0.16
   4  -9   3    2.16    0.35
   4  -9  -3    2.82    0.43
   4  -9   3    2.06    0.36
   4  -9   4    0.42    0.14
   4  -9   4    0.60    0.24
   4  -9   5    0.36    0.17
   4  -9  -5    0.19    0.16
   4  -9   5    0.06    0.11
   4  -9  -6    0.22    0.16
   4  -9   6    0.01    0.12
   4  -9  -7    1.92    0.31
   4  -9   7    2.13    0.35
   4  -9  -8    0.08    0.09
   4  -9   8    0.04    0.12
   4  -9  -9    6.84    0.53
   4  -9   9    5.27    0.48
  -5   0   0   -0.15    0.27
  -5   0   1   -0.01    0.22
  -5   0   1    0.17    0.25
  -5   0  -1   -0.07    0.33
  -5   0   2   62.67    3.19
  -5   0  -2   65.31    3.22
  -5   0   2   63.07    3.43
  -5   0   3    0.06    0.20
  -5   0  -3   -0.08    0.18
  -5   0   3    0.20    0.36
  -5   0  -4  591.84    9.45
  -5   0   4  589.40   11.12
  -5   0  -5    0.88    0.43
  -5   0   5    0.26    0.41
  -5   0  -6  818.24   10.69
  -5   0   6  828.70   13.78
  -5   0   7    0.22    0.41
  -5   0   8  134.93    5.90
  -5   0   9    0.80    0.49
  -5   0  10  342.65    9.88
  -5   0  11    0.06    0.36
   5   0  12    8.19    0.73
  -5   0  12    9.33    1.76
  -5   0  13    0.19    0.32
   5   0  13    0.53    0.21
   5   0  14   30.65    1.47
  -5   0  14   30.46    3.29
  -5   0  15    0.85    0.44
   5   0  15    0.07    0.13
  -5   0  16   -0.08    0.53
   5   0  16   -0.10    0.15
  -5   0  17   -0.30    0.75
   5   0  17   -0.36    0.31
   5   0  18   20.67    1.29
   5   0  19    0.02    0.21
   5   0  20   93.60    2.76
   5   0  21    0.05    0.18
   5   0  22    7.98    0.77
   5   0  23   -0.07    0.17
   5   0  24    3.38    0.50
   5   0  25    0.17    0.12
   5   0  26    1.10    0.24
   5   0  27   -0.02    0.09
  -5  -1   0    0.24    0.24
  -5   1   0    0.27    0.34
  -5  -1   1    2.24    0.75
  -5  -1  -1    3.63    0.85
  -5  -1   1    2.57    0.69
  -5   1   1    2.01    0.67
  -5   1  -1    2.56    0.67
  -5   1   2   54.98    2.46
  -5  -1   2   55.99    3.42
  -5  -1  -2   56.20    3.19
  -5  -1   2   53.85    3.29
  -5   1  -2   58.99    2.93
  -5   1   2   55.97    3.24
  -5   1   3  324.86    6.40
  -5  -1   3  321.76    8.40
  -5  -1  -3  331.69    7.82
  -5   1  -3  321.80    6.64
  -5  -1   3  305.94    7.98
  -5   1   3  306.52    7.79
  -5  -1   4  428.07   10.14
  -5   1   4  451.09    8.41
  -5  -1  -4  381.10    8.36
  -5   1  -4  395.78    7.07
  -5  -1   4  408.70    9.37
  -5   1   4  392.79    9.03
  -5  -1   5   62.27    4.05
  -5  -1  -5   60.54    3.27
  -5   1  -5   65.29    2.73
  -5  -1   5   60.88    3.67
  -5   1   5   55.79    3.56
  -5  -1   6    0.22    0.50
  -5  -1   7   52.31    3.58
  -5  -1   8  574.53   12.13
  -5  -1   9  120.43    5.69
  -5  -1  10   25.12    2.65
   5   1  10   27.64    2.18
  -5  -1  11   11.96    1.88
   5   1  11   13.66    1.59
   5   1  12    7.87    1.27
   5   1  12    8.54    0.73
   5  -1  12    9.09    0.76
  -5  -1  12    6.95    1.45
  -5   1  12    7.63    1.65
  -5   1  13    5.75    1.48
   5   1  13    4.79    0.58
   5  -1  13    4.98    0.58
   5   1  13    4.63    1.03
  -5  -1  13    6.35    1.47
   5   1  14   21.56    1.22
   5  -1  14   22.76    1.25
  -5  -1  14   22.39    2.74
  -5   1  14   22.90    2.98
   5   1  15   15.01    1.05
   5  -1  15   16.62    1.11
  -5  -1  15   15.18    2.28
  -5   1  15   15.78    2.52
   5   1  16   24.10    1.35
   5  -1  16   25.55    1.39
  -5   1  16   22.35    2.99
  -5   1  17    4.38    1.36
   5  -1  17    4.04    0.57
   5   1  17    4.34    0.59
   5   1  18    1.35    0.40
   5  -1  18    1.55    0.40
   5   1  19   13.02    1.05
   5  -1  19   13.32    1.04
   5   1  20   23.50    1.39
   5  -1  20   26.36    1.46
   5  -1  21    0.95    0.33
   5   1  21    0.86    0.32
   5  -1  22    9.44    0.84
   5   1  22    9.92    0.86
   5   1  23    0.50    0.27
   5  -1  23    0.35    0.20
  -5  -1 -23    0.53    0.24
   5   1  24    0.27    0.21
   5  -1  24   -0.01    0.16
  -5  -1 -24   -0.05    0.11
   5   1  25    0.02    0.13
   5  -1  25    0.19    0.17
   5   1  26    0.30    0.16
   5  -1  26    0.53    0.19
  -5  -2   0    1.60    0.64
  -5   2   0    0.31    0.34
  -5  -2   1   51.00    3.61
  -5  -2  -1   55.86    3.53
  -5  -2   1   55.15    3.49
  -5   2  -1   56.64    3.02
  -5   2   1   57.89    3.31
  -5  -2   2  224.26    7.64
  -5  -2  -2  218.01    6.93
  -5  -2   2  227.49    7.12
  -5   2  -2  237.74    5.88
  -5  -2   3   78.14    4.61
  -5  -2  -3   82.31    4.22
  -5  -2   3   77.55    4.20
  -5   2  -3   78.77    3.21
  -5  -2   4  163.72    6.76
  -5  -2   4  162.94    6.18
  -5  -2   4  163.82    6.10
  -5  -2   5    0.43    0.43
  -5  -2   5    1.31    0.67
  -5  -2   5    0.73    0.53
  -5  -2   6   11.58    2.01
  -5  -2   6    9.94    1.58
  -5  -2   6   10.79    1.65
  -5  -2   7  156.28    7.41
  -5  -2   7  141.75    6.03
  -5  -2   7  135.53    5.96
  -5  -2   8    1.19    0.67
  -5  -2   8    0.98    0.57
  -5  -2   9    0.37    0.41
  -5  -2   9    0.61    0.59
  -5  -2  10   38.63    3.35
  -5  -2  10   39.24    3.52
  -5  -2  11    0.89    0.61
  -5  -2  11    1.53    0.69
   5  -2  11    1.76    0.37
   5   2  12  145.63    3.00
   5  -2  12  152.91    3.09
  -5  -2  12  150.73    6.80
  -5  -2  13    1.16    0.65
   5   2  13    0.65    0.27
   5  -2  13    0.86    0.27
   5   2  14   66.17    2.12
   5  -2  14   62.04    2.08
   5   2  14   60.91    4.06
   5   2  15  176.60    3.55
   5  -2  15  176.88    3.57
   5   2  16   48.59    1.90
   5  -2  16   49.86    1.96
   5   2  17    5.34    0.66
   5  -2  17    5.19    0.65
   5   2  18    0.90    0.30
   5  -2  18    1.58    0.38
   5   2  19   17.36    1.15
   5  -2  19   16.38    1.13
  -5  -2 -19   16.85    1.28
   5   2  20   25.08    1.35
   5  -2  20   23.26    1.31
  -5  -2 -20   21.11    1.43
   5   2  21    0.19    0.23
   5  -2  21   -0.43    0.27
  -5  -2 -21   -0.06    0.23
  -5  -2 -22    7.34    0.76
   5   2  22    6.83    0.69
   5  -2  22    6.69    0.66
  -5  -2 -23    4.86    0.57
   5   2  23    4.68    0.54
   5  -2  23    6.25    0.63
  -5  -2 -24    1.72    0.32
   5   2  24    1.98    0.33
   5  -2  24    1.53    0.31
   5  -2  25    1.52    0.27
   5   2  25    1.63    0.29
   5  -2  26    0.29    0.13
  -5  -3   0    4.03    1.37
  -5  -3   1  399.20   10.23
  -5   3  -1  385.47    8.19
  -5  -3   2   52.05    4.08
  -5  -3   2   53.13    3.76
  -5  -3   2   50.72    3.47
  -5  -3   3    9.71    1.88
  -5  -3   3    8.22    1.56
  -5  -3   3    8.32    1.45
  -5  -3   4   34.18    3.40
  -5  -3   4   32.10    2.97
  -5  -3   4   31.61    2.90
  -5  -3   5  105.18    6.08
  -5  -3   5  104.99    5.42
  -5  -3   5  100.18    5.30
  -5  -3   6   17.84    2.53
  -5  -3   6   22.39    2.51
  -5  -3   6   18.12    2.34
  -5  -3   7    2.09    0.87
  -5  -3   7    3.64    1.09
  -5  -3   7    4.24    1.17
  -5  -3   8    1.85    1.03
  -5  -3   8    1.88    0.66
  -5  -3   8    1.86    0.67
  -5  -3   9  138.58    8.08
  -5  -3   9  133.81    6.26
  -5  -3   9  128.04    3.39
  -5  -3   9  124.76    6.58
  -5  -3  10    0.06    0.68
  -5  -3  10    0.14    0.33
  -5  -3  10    0.63    0.45
   5  -3  10    0.19    0.17
  -5  -3  11   20.82    3.23
  -5  -3  11   21.23    2.54
   5  -3  11   20.70    1.12
  -5  -3 -11   22.44    1.32
  -5  -3  11   19.27    2.69
   5  -3  12   51.38    1.80
  -5  -3 -12   50.83    2.03
  -5  -3  12   50.81    4.50
   5  -3  13   15.96    1.03
  -5  -3 -13   15.75    1.15
  -5  -3  13   13.99    2.35
   5  -3  14   21.32    1.21
  -5  -3  14   23.32    3.08
  -5  -3 -14   24.36    1.50
   5  -3  14   21.27    2.57
   5  -3  15   10.34    0.86
  -5  -3 -15   10.46    1.01
  -5  -3  15    8.75    1.93
   5  -3  16  152.05    3.28
  -5  -3 -16  149.81    3.77
   5  -3  17    6.98    0.72
  -5  -3 -17    7.39    0.84
  -5  -3 -18    4.50    0.64
   5  -3  18    4.04    0.55
   5  -3  19   15.31    1.02
  -5  -3 -19   13.93    1.13
   5   3  19   16.74    1.06
   5  -3  20   17.51    1.07
  -5  -3 -20   18.05    1.23
  -5  -3 -21    2.46    0.43
   5  -3  21    1.99    0.35
  -5  -3 -22    1.46    0.33
   5  -3  22    2.12    0.38
  -5  -3 -23    8.03    0.69
   5  -3  23    8.56    0.64
  -5  -3 -24    0.08    0.13
   5  -3  24    0.17    0.16
   5  -3 -24   -0.13    0.13
   5  -3 -25    0.10    0.14
  -5  -4   1  155.29    6.37
  -5  -4   2  114.39    5.65
  -5  -4   3    0.93    0.68
  -5  -4  -4   13.40    1.00
  -5  -4   4   15.28    1.14
  -5  -4   4   16.03    1.09
  -5  -4   4   13.42    2.05
  -5  -4   5    5.51    1.53
  -5  -4   5    3.95    1.12
  -5  -4  -5    4.75    0.61
   5  -4  -5    3.82    0.52
  -5  -4   5    4.20    0.57
  -5  -4   5    4.32    0.61
  -5  -4   5    5.01    1.31
  -5  -4   6   41.07    4.24
  -5  -4   6   43.04    3.65
  -5  -4  -6   37.46    1.62
  -5  -4   6   39.18    1.65
  -5  -4   6   37.83    1.86
   5  -4  -6   36.99    1.67
  -5  -4   6   34.48    3.43
  -5  -4   7    6.65    1.77
  -5  -4   7    8.05    1.59
   5  -4  -7    7.61    0.79
  -5  -4   7    9.14    0.94
  -5  -4   7    8.57    0.77
  -5  -4  -7    8.02    0.74
  -5  -4   7    6.75    1.58
  -5  -4   8   15.46    2.73
  -5  -4   8   18.30    2.39
  -5  -4  -8   15.12    1.07
  -5  -4   8   17.35    1.09
  -5  -4   8   13.77    1.19
  -5  -4   8   13.55    2.22
  -5  -4   9   25.56    3.52
  -5  -4   9   22.82    2.69
  -5  -4  -9   22.40    1.32
  -5  -4   9   22.82    1.53
  -5  -4   9   24.47    3.07
  -5  -4 -10    2.42    0.48
  -5  -4  10    2.23    0.90
  -5  -4  10    1.89    0.48
  -5  -4  10    2.34    0.90
  -5  -4  11   74.40    6.18
  -5  -4 -11   76.42    2.59
  -5  -4  11   74.37    2.79
  -5  -4  11   74.71    5.64
  -5  -4  12   12.23    2.61
  -5  -4 -12   12.69    1.06
   5  -4  12   12.52    1.03
  -5  -4  12   10.07    2.05
  -5  -4 -13   17.64    1.27
   5  -4  13   18.82    1.26
  -5  -4 -14   13.29    1.12
   5  -4  15   79.23    2.22
  -5  -4 -15   80.88    2.78
   5  -4  16   10.48    0.83
  -5  -4 -16    9.72    0.97
  -5  -4 -17    3.02    0.57
   5  -4  17    2.78    0.44
  -5  -4 -18   -0.02    0.18
   5  -4  18    0.14    0.16
  -5  -4 -19    7.92    0.82
   5  -4  19    7.46    0.64
  -5  -4 -20    0.98    0.28
   5  -4 -20    1.67    0.39
  -5  -4 -21    0.25    0.16
   5  -4 -21    0.08    0.14
   5  -4 -22   -0.11    0.19
  -5  -4 -22   -0.05    0.16
  -5  -4 -23    7.52    0.58
   5  -4 -23    7.72    0.64
   5  -4 -24    8.43    0.58
   5  -5   0    0.14    0.19
  -5  -5   0    0.37    0.32
   5  -5  -1   53.88    2.00
  -5  -5  -1   53.47    2.15
  -5  -5  -1   56.76    2.15
  -5  -5   1   51.96    2.16
  -5  -5   1   48.59    3.77
   5  -5  -2    0.06    0.16
  -5  -5   2    0.51    0.31
  -5  -5   2    0.20    0.29
   5  -5  -3   79.96    2.51
  -5  -5  -3   78.30    2.53
  -5  -5   3   78.76    2.74
  -5  -5   3   76.47    5.08
  -5  -5  -4  213.33    4.38
  -5  -5   4  227.18    4.71
   5  -5  -4  220.72    4.23
  -5  -5   4  221.60    8.91
   5  -5  -5    0.47    0.28
  -5  -5  -5    0.17    0.21
  -5  -5   5    0.58    0.40
  -5  -5   5    0.53    0.65
   5  -5  -6    2.25    0.47
  -5  -5   6    2.25    0.54
  -5  -5  -6    2.53    0.50
  -5  -5   6    2.68    1.13
  -5  -5   7   21.45    3.30
  -5  -5  -7   21.37    1.38
  -5  -5   7   21.84    1.54
   5  -5  -7   21.51    1.40
  -5  -5   7   18.12    2.78
  -5  -5   8    2.99    1.11
   5  -5  -8    4.17    0.64
  -5  -5   8    3.92    0.70
  -5  -5  -8    3.61    0.58
  -5  -5   8    3.23    1.11
  -5  -5   9   28.04    3.86
  -5  -5  -9   26.86    1.60
   5  -5  -9   26.97    1.59
  -5  -5   9   28.14    1.77
  -5  -5   9   30.08    3.62
  -5  -5 -10    7.54    0.85
   5  -5 -10    7.18    0.82
  -5  -5  10    8.31    0.99
   5  -5  10    8.01    0.89
   5  -5  11    1.77    0.43
  -5  -5  11    2.11    0.53
  -5  -5 -11    1.54    0.40
   5  -5 -11    1.06    0.37
   5  -5 -12   -0.21    0.22
   5  -5  12   -0.11    0.26
  -5  -5 -12    0.15    0.15
   5  -5 -13    1.34    0.44
   5  -5  13    1.65    0.40
  -5  -5 -13    1.81    0.42
  -5  -5 -14    8.16    0.90
   5  -5 -14    9.15    0.98
   5  -5  14    9.36    0.91
  -5  -5 -15    6.53    0.80
   5  -5 -15    6.89    0.82
   5  -5 -16    2.50    0.50
  -5  -5 -16    2.33    0.51
   5  -5 -17    0.19    0.24
  -5  -5 -17   -0.02    0.18
  -5  -5 -18    6.15    0.68
   5  -5 -18    5.72    0.69
   5  -5 -19    1.64    0.39
  -5  -5 -19    0.95    0.25
  -5  -5 -20    4.44    0.52
   5  -5 -20    4.55    0.56
  -5  -5 -21    1.39    0.29
   5  -5 -21    1.38    0.29
   5  -5 -22    0.74    0.21
  -5  -6   0    0.57    0.32
  -5  -6   1  128.77    3.48
  -5  -6   2   68.44    2.59
   5  -6  -3   18.34    1.28
  -5  -6   3   15.83    1.27
   5  -6  -4   17.84    1.28
  -5  -6   4   17.34    1.36
   5  -6  -5   17.05    1.25
  -5  -6   5   14.79    1.27
  -5  -6   6   22.38    1.57
   5  -6   6   23.13    1.57
   5  -6  -6   21.82    1.43
  -5  -6  -7    6.46    0.96
   5  -6  -7    7.68    0.87
   5  -6   7    7.43    0.92
  -5  -6   7    7.52    0.92
   5  -6  -8    3.89    0.62
  -5  -6  -8    2.32    0.56
  -5  -6   8    4.08    0.68
   5  -6   8    3.76    0.65
   5  -6  -9    0.03    0.19
  -5  -6  -9   -0.02    0.21
  -5  -6   9   -0.02    0.20
   5  -6   9    0.26    0.26
   5  -6 -10    5.01    0.69
  -5  -6  10    3.80    0.66
  -5  -6 -10    3.29    0.58
   5  -6  10    4.05    0.66
  -5  -6 -11   23.22    1.50
   5  -6  11   22.38    1.48
   5  -6 -11   21.93    1.45
   5  -6 -12    0.40    0.26
  -5  -6 -12   -0.05    0.16
   5  -6  12    0.19    0.25
   5  -6 -13    2.18    0.48
  -5  -6 -13    3.62    0.57
   5  -6  13    3.89    0.59
  -5  -6 -14    2.91    0.53
   5  -6  14    2.68    0.48
   5  -6 -14    2.88    0.52
   5  -6 -15    2.66    0.48
  -5  -6 -15    2.14    0.43
   5  -6  15    1.96    0.37
  -5  -6 -16   10.43    0.87
   5  -6 -16   12.08    0.96
  -5  -6 -17    5.91    0.62
   5  -6 -17    5.68    0.63
   5  -6 -18    0.58    0.20
  -5  -6 -18    0.70    0.23
   5  -6 -19    0.65    0.21
  -5  -6 -19    0.70    0.22
   5  -6 -20    0.90    0.21
   5  -7   0   -0.13    0.25
   5  -7   1   -0.03    0.25
   5  -7  -1    0.35    0.29
   5  -7   2    4.77    0.71
   5  -7  -2    5.64    0.76
   5  -7   3    0.08    0.29
   5  -7  -3   -0.03    0.19
   5  -7   4    6.94    0.89
   5  -7  -4    7.79    0.82
  -5  -7   5   14.99    1.24
   5  -7  -5   16.03    1.16
  -5  -7   6    6.15    0.82
   5  -7   6    5.35    0.78
   5  -7   7   -0.06    0.20
   5  -7   8   12.31    1.10
   5  -7  -9    1.40    0.43
   5  -7   9    1.17    0.39
   5  -7 -10    4.40    0.62
   5  -7  10    4.32    0.64
   5  -7  11    0.34    0.24
   5  -7 -11    0.37    0.21
   5  -7 -12    0.34    0.22
   5  -7  12    0.63    0.27
   5  -7 -13    0.05    0.15
   5  -7  13    0.23    0.16
   5  -7  14    0.76    0.23
   5  -7 -14    1.11    0.31
   5  -7 -15   -0.06    0.12
   5  -7  15    0.16    0.14
   5  -8   0   -0.36    0.29
   5  -8  -1    0.15    0.14
   5  -8   1    0.11    0.22
   5  -8  -2   13.44    0.99
   5  -8   2   13.34    1.05
   5  -8   3    0.67    0.24
   5  -8  -3    0.04    0.14
   5  -8   3    0.24    0.24
   5  -8   4    1.35    0.31
   5  -8   4    1.09    0.34
   5  -8   5   10.51    0.94
   5  -8   5   10.17    0.78
   5  -8   6    9.19    0.84
   5  -8   7    1.74    0.39
   5  -8   8    0.07    0.15
   5  -8   9    1.38    0.31
   5  -8  10    7.21    0.68
   5  -8  11    1.48    0.30
   5  -8  12    3.03    0.39
   5  -8  13    1.15    0.22
   5  -9   0    0.24    0.17
   5  -9   0   -0.13    0.09
   5  -9   1   -0.01    0.10
   5  -9  -1   -0.03    0.09
   5  -9   1   -0.12    0.16
   5  -9   2    0.21    0.16
   5  -9  -2   -0.11    0.12
   5  -9   2    0.23    0.12
   5  -9  -3    0.80    0.23
   5  -9   3    0.43    0.17
   5  -9  -4    0.18    0.15
   5  -9   4   -0.14    0.12
   5  -9  -5    0.24    0.16
   5  -9   5    0.41    0.16
   5  -9  -6    0.14    0.09
   5  -9   6    0.30    0.15
   5  -9   7    0.32    0.13
   5  -9  -7    0.14    0.11
  -6   0   0  115.16    5.05
  -6   0  -1   -0.18    0.23
  -6   0   1    1.02    0.40
  -6   0   2  163.11    5.69
  -6   0  -2  163.05    5.74
  -6   0   2  162.00    6.15
  -6   0   3    0.12    0.34
  -6   0  -3    0.34    0.50
  -6   0   3    0.74    0.63
  -6   0   4  319.43    8.40
  -6   0  -4  337.92    8.02
  -6   0   4  312.58    8.95
  -6   0   5   -0.70    0.53
  -6   0  -5    0.24    0.21
  -6   0   5    0.02    0.36
  -6   0  -6  157.93    5.26
  -6   0   6  145.62    6.37
  -6   0   7    0.75    0.67
  -6   0   7    0.18    0.32
  -6   0   8   19.57    2.47
  -6   0   9   -0.20    0.57
  -6   0  10  329.58   10.64
   6   0  11    0.38    0.23
  -6   0  11   -0.20    0.70
   6   0  12   15.84    1.05
  -6   0  12   16.21    2.44
  -6   0  13    0.85    0.82
   6   0  13    0.14    0.14
   6   0  14   52.01    1.99
  -6   0  14   45.42    4.27
  -6   0  15   -0.29    0.69
   6   0  15    0.36    0.26
   6   0  16  252.69    4.50
  -6   0  16  261.42   10.48
   6   0  17   -0.25    0.27
   6   0  18    9.88    0.91
   6   0  19   -0.18    0.24
   6   0  20    0.46    0.30
   6   0  21   -0.04    0.17
   6   0  22    0.52    0.17
   6   0  23   -0.06    0.16
   6   0  24   18.10    0.99
   6   0  25    0.09    0.13
   6   0  26    0.17    0.10
  -6  -1   0  549.39   11.42
  -6   1   0  552.64   10.77
  -6  -1  -1   41.26    3.06
  -6  -1   1   41.80    3.17
  -6   1  -1   38.35    2.76
  -6   1   1   40.49    2.98
  -6  -1   2  134.99    5.84
  -6  -1  -2  137.57    5.60
  -6  -1   2  138.36    5.88
  -6   1  -2  137.29    5.08
  -6   1   2  134.91    5.64
  -6  -1   3    2.09    0.87
  -6  -1  -3    2.60    0.90
  -6   1  -3    1.82    0.57
  -6  -1   3    2.95    0.97
  -6   1   3    2.97    0.79
  -6  -1   4  314.84    9.23
  -6  -1  -4  321.40    8.52
  -6   1  -4  329.89    7.35
  -6  -1   4  316.26    9.17
  -6   1   4  311.75    8.98
  -6  -1   5   27.30    2.79
  -6  -1  -5   30.22    2.55
  -6  -1   5   31.05    2.92
  -6   1   5   24.97    2.61
  -6  -1   6   12.24    2.00
  -6  -1   6   12.33    1.91
  -6   1   6   10.60    1.76
  -6  -1   7   59.99    4.60
  -6  -1   7   53.58    3.99
  -6   1   7   57.39    4.17
  -6  -1   8  300.21   10.58
  -6  -1   8  272.61    9.20
  -6   1   8  273.63    9.40
  -6  -1   9   15.88    2.27
  -6   1   9   14.57    2.19
   6   1  10    0.78    0.27
  -6  -1  10    1.26    0.61
  -6   1  10    0.58    0.71
   6   1  11   16.94    1.06
  -6  -1  11   15.93    2.36
   6  -1  11   16.96    1.09
  -6   1  11   17.61    2.57
  -6  -1  12    0.75    0.64
  -6   1  12    0.69    0.88
   6   1  12    0.74    0.27
   6  -1  12    0.69    0.25
   6   1  13  133.22    3.08
   6  -1  13  133.59    3.10
  -6  -1  13  130.64    6.97
  -6   1  13  128.63    7.26
   6   1  14   24.61    1.36
   6  -1  14   24.56    1.36
  -6  -1  14   26.21    3.18
  -6   1  14   24.07    3.17
  -6  -1  15    3.38    1.30
  -6   1  15    1.18    0.82
   6   1  15    1.76    0.43
   6  -1  15    2.17    0.43
   6   1  16   16.01    1.13
   6  -1  16   16.43    1.14
   6   1  17    4.02    0.59
   6  -1  17    3.20    0.52
   6   1  18    0.14    0.21
   6  -1  18    0.31    0.28
   6   1  19   10.77    0.94
   6  -1  19   10.48    0.92
   6   1  20    2.73    0.51
   6  -1  20    2.86    0.50
   6   1  21   15.41    1.06
   6  -1  21   17.44    1.13
   6   1  22    0.65    0.23
   6  -1  22    1.24    0.32
   6   1  23    2.60    0.42
   6  -1  23    2.63    0.40
   6   1  24    1.29    0.27
   6  -1  24    2.16    0.35
   6  -1  25    0.52    0.19
   6   1  25    0.32    0.16
   6  -1  26    0.26    0.12
  -6  -2   0   50.51    3.74
  -6   2   0   47.33    3.22
  -6  -2  -1   84.49    4.75
  -6  -2   1   89.32    4.93
  -6   2  -1   89.52    4.22
  -6   2   1   84.59    4.40
  -6  -2   2   19.02    2.44
  -6  -2  -2   18.98    2.25
  -6  -2   2   18.65    2.26
  -6   2  -2   17.91    1.79
  -6   2   2   19.22    2.17
  -6  -2   3    3.35    1.08
  -6  -2  -3    3.67    1.01
  -6  -2   3    5.37    1.34
  -6   2   3    3.62    1.04
  -6  -2   4   20.50    2.61
  -6  -2   4   20.07    2.38
  -6   2   4   20.96    2.44
  -6  -2   5  177.68    7.83
  -6  -2   5  179.82    7.27
  -6   2   5  170.24    7.04
  -6  -2   6    0.64    0.87
  -6  -2   6    0.33    0.50
  -6   2   6    0.40    0.42
  -6  -2   7    3.92    1.12
  -6  -2   7    3.04    0.96
  -6  -2   8   16.98    2.69
  -6  -2   8   15.81    2.26
  -6  -2   9    1.25    0.83
  -6  -2   9    1.42    0.71
  -6  -2  10   23.69    3.33
  -6  -2  10   18.83    2.53
   6   2  10   20.49    1.13
  -6  -2  11   17.91    2.99
   6   2  11   18.08    1.09
  -6  -2  11   18.39    2.57
   6  -2  11   19.21    1.15
  -6   2  11   17.31    2.70
  -6  -2  12    1.52    0.70
   6   2  12    1.92    0.36
   6  -2  12    1.66    0.33
   6   2  13   46.60    1.79
   6  -2  13   46.67    1.84
  -6  -2  13   45.17    4.01
  -6   2  13   42.54    4.37
  -6  -2  14    2.87    0.87
  -6   2  14    4.03    1.39
   6   2  14    3.66    0.52
   6  -2  14    3.52    0.54
   6   2  15   47.61    1.87
   6  -2  15   49.02    1.93
   6   2  16  112.34    2.92
   6  -2  16  113.03    2.95
   6   2  17    4.19    0.61
   6  -2  17    5.27    0.69
   6   2  18   25.56    1.37
   6  -2  18   25.83    1.41
   6   2  19   18.29    1.14
   6  -2  19   19.30    1.19
   6   2  20    1.09    0.27
   6  -2  20    1.40    0.33
   6  -2  21    5.69    0.61
   6   2  21    5.27    0.58
   6   2  22    3.18    0.43
   6  -2  22    3.05    0.44
   6   2  23    0.22    0.17
   6  -2  23    0.13    0.13
   6  -2  24    2.64    0.35
   6   2  24    1.80    0.29
   6  -2  25    5.98    0.47
  -6  -3   0   -0.50    0.33
  -6   3   0   -0.32    0.45
  -6  -3  -1    0.17    0.28
  -6  -3   1    0.33    0.60
  -6   3   1    0.44    0.39
  -6  -3   2   21.89    2.69
  -6   3   2   19.30    2.28
  -6  -3   3   82.80    5.63
  -6  -3   3   82.69    5.13
  -6  -3   4   12.68    2.26
  -6  -3   4   12.12    1.98
  -6  -3   5    2.51    1.06
  -6  -3   5    2.38    0.86
  -6  -3   6    9.69    2.00
  -6  -3   6    8.96    0.79
  -6  -3   7    0.39    0.71
  -6  -3   7    0.41    0.49
  -6  -3  -7    0.26    0.18
  -6  -3   7    0.26    0.22
  -6  -3   8   31.83    3.81
  -6  -3   8   32.04    3.34
  -6  -3  -8   31.96    1.46
  -6  -3   8   33.59    1.50
  -6  -3   9   93.31    6.66
  -6  -3   9   99.00    2.56
   6  -3  10    0.43    0.17
  -6  -3  10    0.84    0.69
  -6  -3  11    0.82    0.90
  -6  -3  11   -0.74    0.95
   6  -3  11   -0.05    0.19
  -6  -3  12   41.30    4.81
  -6  -3  12   40.05    3.81
   6  -3  12   43.38    1.72
  -6  -3  13  102.24    7.78
   6  -3  13   99.84    2.65
   6  -3  14   10.46    0.88
   6  -3  15   12.60    0.96
   6  -3  16    6.52    0.73
   6  -3  17   44.43    1.77
   6  -3  18   15.07    1.02
   6  -3  19    7.21    0.69
   6  -3  20    0.50    0.22
   6  -3  21    5.23    0.56
   6  -3  22    2.90    0.39
   6  -3  23    0.71    0.23
   6  -3 -23    0.30    0.21
   6  -3 -24    5.07    0.48
  -6  -4   0    5.60    0.69
  -6  -4  -1   27.42    1.48
  -6  -4   1   30.67    1.56
  -6  -4  -2   22.92    1.36
  -6  -4   2   22.93    1.35
   6  -4  -3    0.21    0.18
  -6  -4  -3    0.08    0.18
  -6  -4   3    0.10    0.19
   6  -4  -4   18.72    1.17
  -6  -4  -4   18.30    1.20
  -6  -4   4   20.30    1.26
  -6  -4   5   17.40    2.85
  -6  -4   5   13.25    2.22
  -6  -4  -5   14.59    1.08
  -6  -4   5   14.40    1.05
   6  -4  -5   15.83    1.08
  -6  -4   6   46.65    4.70
  -6  -4   6   44.40    3.98
   6  -4  -6   44.47    1.89
  -6  -4  -6   47.34    1.91
  -6  -4   6   48.46    1.92
  -6  -4   6   43.30    4.04
  -6  -4   7   42.23    4.59
  -6  -4   7   39.81    3.77
   6  -4  -7   39.82    1.83
  -6  -4   7   42.94    1.81
  -6  -4  -7   40.55    1.75
  -6  -4   7   39.87    3.99
  -6  -4   8    0.42    0.36
  -6  -4   8    0.40    0.32
  -6  -4  -8    0.90    0.31
  -6  -4   8    0.68    0.27
   6  -4  -8    0.45    0.21
  -6  -4   8    0.58    0.48
  -6  -4   9   14.48    2.74
  -6  -4   9   19.26    2.64
   6  -4  -9   18.24    1.30
  -6  -4   9   20.84    1.23
  -6  -4   9   21.52    3.01
  -6  -4  10    1.40    0.83
  -6  -4  10    0.38    0.36
   6  -4  10    0.89    0.21
   6  -4  11   16.53    1.01
   6  -4  12   25.74    1.27
   6  -4  12   24.39    1.45
   6  -4  13   27.80    1.32
   6  -4  14    1.12    0.31
   6  -4  15   12.74    0.89
   6  -4  16   13.52    0.91
   6  -4  17    1.37    0.32
   6  -4 -18    0.38    0.35
   6  -4  18    0.29    0.17
   6  -4  19    0.76    0.21
   6  -4 -19    0.76    0.31
   6  -4 -20    6.38    0.67
   6  -4 -21    6.55    0.66
   6  -4 -22    0.66    0.24
   6  -4 -23    0.01    0.12
  -6  -5   0   36.99    1.84
  -6  -5   1   19.59    1.34
  -6  -5  -1   17.62    1.27
   6  -5  -1   17.04    1.14
   6  -5  -2  129.35    3.15
  -6  -5   2  134.16    3.41
   6  -5  -3    1.06    0.34
  -6  -5   3    0.87    0.45
   6  -5  -4  122.32    3.18
   6  -5  -5   13.47    1.08
   6  -5  -6   12.12    1.05
  -6  -5   6   11.62    2.17
   6  -5  -7   15.12    1.17
   6  -5  -8    4.01    0.61
   6  -5  -9   -0.11    0.23
  -6  -5 -10    6.87    0.80
   6  -5 -10    6.38    0.79
   6  -5  10    6.63    0.78
   6  -5 -11    2.39    0.47
  -6  -5 -11    2.95    0.54
   6  -5  11    2.29    0.48
   6  -5 -12    1.52    0.44
  -6  -5 -12    1.06    0.35
   6  -5  12    1.62    0.36
  -6  -5 -13   19.47    1.29
   6  -5 -13   21.57    1.44
   6  -5  13   20.86    1.34
   6  -5 -14    0.99    0.35
   6  -5  14    1.52    0.38
  -6  -5 -14    1.88    0.42
   6  -5 -15    1.03    0.35
  -6  -5 -15    0.76    0.25
   6  -5 -16    5.40    0.70
  -6  -5 -16    4.79    0.60
  -6  -5 -17   28.92    1.36
   6  -5 -17   29.52    1.53
   6  -5 -18    0.28    0.25
   6  -5 -19    2.81    0.43
   6  -5 -20    0.61    0.22
   6  -5 -21    0.96    0.21
   6  -6  -4   21.05    1.35
   6  -6  -5   34.28    1.73
   6  -6  -6   58.99    2.28
   6  -6  -7   13.09    1.11
   6  -6   7   15.23    1.26
   6  -6  -8   17.31    1.26
   6  -6   8   20.38    1.43
   6  -6  -9    0.23    0.18
   6  -6   9    0.13    0.22
   6  -6 -10    0.45    0.25
   6  -6  10    0.86    0.31
   6  -6 -11    2.08    0.45
   6  -6  11    1.76    0.41
   6  -6 -12    4.54    0.63
  -6  -6 -12    4.65    0.61
   6  -6  12    4.17    0.60
   6  -6 -13    2.17    0.43
  -6  -6 -13    1.93    0.43
   6  -6  13    2.04    0.42
   6  -6 -14   -0.18    0.21
  -6  -6 -14   -0.09    0.16
   6  -6  14   -0.25    0.13
   6  -6 -15   -0.14    0.16
  -6  -6 -15   -0.16    0.17
   6  -6 -16    5.24    0.60
   6  -6 -17    0.08    0.13
   6  -6 -18   -0.09    0.15
   6  -6 -19    7.17    0.54
   6  -7   0   26.27    1.59
   6  -7   1   12.08    1.10
   6  -7  -1   11.93    1.08
   6  -7   2    0.04    0.25
   6  -7  -2    0.03    0.27
   6  -7   3    4.13    0.65
   6  -7  -3    3.91    0.61
   6  -7   4    8.05    0.91
   6  -7  -4    6.70    0.76
   6  -7   5    1.29    0.41
   6  -7  -5    0.99    0.30
   6  -7   6   -0.05    0.20
   6  -7   7   21.83    1.41
   6  -7   8    4.17    0.63
   6  -7   9    1.26    0.36
   6  -7  10    0.31    0.25
   6  -7  11    5.12    0.61
   6  -7  12   -0.06    0.21
   6  -7  13    3.82    0.47
   6  -7  14    0.38    0.17
   6  -8   0    9.06    0.83
   6  -8  -1    0.87    0.29
   6  -8   1    0.68    0.23
   6  -8  -2    0.78    0.26
   6  -8   2    1.12    0.33
   6  -8   3    0.11    0.11
   6  -8  -3    0.25    0.15
   6  -8   3    0.25    0.19
   6  -8   4    3.03    0.49
   6  -8   5    0.04    0.15
   6  -8   6    9.11    0.81
   6  -8   7    0.38    0.19
   6  -8   8    0.23    0.18
   6  -8   9    2.18    0.35
   6  -8  10    0.64    0.19
   6  -8  11    2.80    0.35
  -7   0   0    0.17    0.32
  -7   0  -1    0.09    0.48
  -7   0   1    0.47    0.55
  -7   0  -2  575.37   12.02
  -7   0   2  577.00   12.91
  -7   0  -3    0.57    0.55
  -7   0   3   -0.30    0.36
  -7   0   4   28.53    2.69
  -7   0  -4   29.89    2.69
  -7   0   4   25.47    2.81
  -7   0   5    0.50    0.53
  -7   0  -5    0.07    0.25
  -7   0   5   -0.05    0.43
  -7   0   6   35.52    3.21
  -7   0   6   33.45    3.36
  -7   0   7    0.52    0.55
  -7   0   7    0.26    0.39
  -7   0   8   40.13    3.65
  -7   0   8   36.18    3.62
  -7   0   9    0.02    0.65
  -7   0   9    0.80    0.76
  -7   0  10   15.37    2.48
   7   0  11   -0.16    0.23
  -7   0  11    0.47    0.64
  -7   0  12    5.61    1.60
   7   0  12    4.97    0.65
  -7   0  13    0.14    0.59
   7   0  13   -0.19    0.21
   7   0  14  198.89    3.96
  -7   0  14  201.20    9.44
   7   0  15    0.68    0.36
   7   0  16  139.20    3.34
   7   0  17   -0.48    0.35
   7   0  18    1.98    0.36
   7   0  19    0.04    0.18
   7   0  20    0.19    0.15
   7   0  21    0.10    0.15
   7   0  22    0.68    0.21
   7   0  23   -0.30    0.17
   7   0  24    0.10    0.15
   7   0  25    0.13    0.13
  -7  -1   0   -0.28    0.49
  -7   1   0   -0.03    0.29
  -7  -1  -1    1.79    0.73
  -7  -1   1    0.97    0.61
  -7   1  -1    1.67    0.65
  -7   1   1    1.40    0.68
  -7  -1  -2   82.29    4.86
  -7  -1   2   78.86    4.88
  -7   1  -2   78.89    4.30
  -7   1   2   75.10    4.65
  -7  -1  -3   20.10    2.39
  -7   1  -3   20.90    2.15
  -7  -1   3   20.10    2.50
  -7   1   3   18.28    2.33
  -7  -1   4   74.13    4.86
  -7  -1  -4   71.24    4.39
  -7  -1   4   66.66    4.62
  -7   1   4   68.58    4.64
  -7  -1   5    6.88    1.55
  -7  -1  -5    7.48    1.43
  -7  -1   5    5.75    1.46
  -7   1   5    6.85    1.55
  -7  -1   6  111.51    6.23
  -7  -1   6  106.61    6.02
  -7   1   6  106.28    6.06
  -7  -1   7   10.92    1.98
  -7  -1   7   15.74    2.34
  -7   1   7   13.94    2.27
  -7  -1   8    1.81    0.94
  -7  -1   8    0.58    0.62
  -7  -1   8    1.25    0.30
  -7  -1   9    4.03    1.37
  -7  -1   9    3.60    1.20
  -7   1   9    4.56    1.37
  -7  -1   9    3.78    0.52
   7   1  10    3.19    0.50
  -7  -1  10    1.79    1.02
  -7  -1  10    2.89    1.04
  -7   1  10    3.75    1.13
   7   1  11    4.55    0.59
  -7  -1  11    3.40    1.34
   7  -1  11    5.55    0.67
  -7  -1  11    3.69    1.25
  -7   1  11    5.17    1.51
  -7  -1  12    5.30    1.56
   7   1  12    6.70    0.70
   7  -1  12    7.48    0.79
  -7  -1  12    6.81    1.67
  -7   1  12    7.58    1.76
  -7  -1  13   67.24    6.01
   7   1  13   70.19    2.31
   7  -1  13   75.01    2.41
  -7  -1  13   71.62    5.49
  -7   1  13   76.05    5.93
   7   1  14  257.54    4.48
   7  -1  14  265.25    4.57
   7   1  15    0.40    0.32
   7  -1  15    0.89    0.42
   7   1  16    1.46    0.32
   7  -1  16    1.94    0.40
   7   1  17   24.62    1.40
   7  -1  17   25.84    1.42
   7   1  18    0.06    0.19
   7  -1  18   -0.23    0.24
   7   1  19    0.12    0.17
   7  -1  19   -0.16    0.22
   7   1  20    2.44    0.44
   7  -1  20    2.34    0.43
   7   1  21    3.20    0.45
   7  -1  21    3.52    0.48
   7   1  22    0.92    0.23
   7  -1  22    1.35    0.29
   7   1  23    0.98    0.25
   7  -1  23    0.23    0.14
   7   1  24    2.93    0.35
   7  -1  24    3.67    0.40
  -7  -2   0   -0.04    0.39
  -7   2   0   -0.17    0.28
  -7  -2  -1   17.71    2.38
  -7  -2   1   18.04    2.46
  -7   2  -1   15.00    1.90
  -7   2   1   15.63    2.06
  -7  -2  -2   37.18    3.43
  -7  -2   2   34.27    3.35
  -7   2   2   32.89    3.14
  -7  -2  -3   29.20    2.98
  -7  -2   3   28.72    3.11
  -7   2   3   28.85    3.01
  -7  -2   3   31.80    1.54
  -7  -2   4   75.50    5.36
  -7  -2   4   77.27    5.11
  -7   2   4   78.41    5.05
  -7  -2  -4   74.21    2.37
  -7  -2   4   73.86    2.38
  -7  -2   5   19.73    2.79
  -7  -2   5   19.54    2.61
  -7   2   5   20.66    2.67
  -7  -2  -5   20.41    1.24
  -7  -2   5   21.10    1.26
  -7  -2   6   55.92    4.81
  -7  -2   6   56.22    4.45
  -7   2   6   53.51    4.43
  -7  -2  -6   49.18    1.90
  -7  -2   6   52.97    2.01
  -7  -2   7    0.51    0.74
  -7  -2   7    0.49    0.54
  -7   2   7    0.28    0.37
  -7  -2  -7    0.17    0.22
  -7  -2   7    0.50    0.24
  -7  -2   8    8.26    1.97
  -7  -2   8    8.02    1.74
  -7   2   8    9.32    1.92
  -7  -2  -8    8.68    0.78
  -7  -2   8    8.89    0.82
  -7  -2   9   10.25    2.16
   7   2   9    9.84    0.83
  -7  -2   9    7.94    1.74
  -7   2   9    9.19    2.00
  -7  -2   9    9.56    0.84
  -7  -2  10    0.70    0.68
  -7  -2  10    1.49    0.71
  -7   2  10    1.37    0.94
   7   2  10    0.98    0.25
  -7  -2  11   25.27    3.59
   7   2  11   28.97    1.42
  -7  -2  11   27.43    3.33
   7  -2  11   28.47    1.45
  -7   2  11   29.39    3.65
  -7  -2  12   21.28    3.33
   7   2  12   26.93    1.38
  -7  -2  12   25.32    3.14
   7  -2  12   27.33    1.44
  -7   2  12   23.40    3.28
  -7  -2  13    0.20    0.65
   7   2  13    0.20    0.18
   7  -2  13   -0.27    0.30
   7   2  14    5.22    0.64
   7  -2  14    4.78    0.62
   7   2  15    4.98    0.64
   7  -2  15    5.12    0.67
   7   2  16    0.65    0.29
   7  -2  16    0.52    0.27
   7   2  17    2.14    0.40
   7  -2  17    3.64    0.57
   7   2  18   29.45    1.42
   7  -2  18   30.59    1.49
   7   2  19   33.40    1.45
   7  -2  19   34.52    1.52
   7   2  20    1.66    0.32
   7  -2  20    2.19    0.38
   7   2  21   -0.20    0.19
   7  -2  21    0.30    0.18
   7   2  22    1.28    0.26
   7  -2  22    0.69    0.19
   7   2  23    5.90    0.47
   7  -2  23    6.45    0.52
   7  -2  24    1.89    0.27
  -7  -3   0    0.13    0.47
  -7  -3   0    0.07    0.14
  -7  -3   1    3.92    1.28
  -7  -3   1    6.37    0.74
  -7  -3  -1    4.71    0.65
  -7  -3   2   60.99    4.74
  -7   3   2   61.96    4.38
  -7  -3  -2   61.26    2.21
  -7  -3   2   63.15    2.27
  -7  -3   3  110.55    6.42
  -7   3   3  103.95    5.82
  -7  -3  -3   96.74    2.79
  -7  -3   3  104.70    2.89
  -7  -3   4   43.32    4.05
  -7   3   4   39.75    3.73
  -7  -3  -4   39.01    1.76
  -7  -3   4   38.62    1.77
  -7  -3   5    4.26    1.41
  -7  -3   5    5.21    1.52
  -7   3   5    5.38    1.53
  -7  -3  -5    4.76    0.61
  -7  -3   5    5.21    0.65
  -7  -3   6   69.32    5.72
  -7  -3   6   71.10    5.30
  -7   3   6   71.34    5.27
  -7  -3  -6   69.82    2.33
  -7  -3   6   72.30    2.38
  -7  -3   7    3.93    1.39
  -7  -3   7    3.59    1.31
  -7   3   7    5.54    1.54
  -7  -3  -7    4.11    0.57
  -7  -3   7    3.65    0.57
  -7  -3   8    0.42    0.65
  -7  -3   8    1.53    1.00
  -7   3   8    2.11    0.99
  -7  -3  -8    1.64    0.39
  -7  -3   8    1.53    0.37
  -7  -3   9    0.59    0.40
  -7  -3   9   -0.92    0.82
  -7   3   9    0.22    0.76
  -7  -3   9    0.20    0.16
  -7  -3  10   12.74    2.60
   7  -3  10   12.00    0.91
  -7   3  10   13.12    2.40
  -7  -3  10   12.37    0.94
  -7  -3  11   31.50    3.64
   7  -3  11   29.90    1.48
   7  -3  12   17.55    1.12
   7  -3  13   13.49    0.99
   7  -3  14    8.72    0.82
   7  -3  15    0.87    0.26
   7  -3  16    2.60    0.45
   7  -3  17   17.78    1.09
   7  -3  18    0.68    0.28
   7  -3  19    0.39    0.17
   7  -3  20    0.06    0.10
   7  -3  21    0.58    0.20
   7  -3 -22   10.86    0.79
   7  -3  22   10.99    0.65
   7  -3 -23    0.44    0.17
  -7  -4   0    0.39    0.27
  -7  -4  -1    0.61    0.32
  -7  -4   1    0.58    0.30
  -7  -4  -2   12.39    1.05
  -7  -4   2   14.81    1.13
  -7  -4  -3    2.99    0.53
  -7  -4   3    2.12    0.44
  -7  -4   4    7.90    0.84
  -7  -4  -4    6.79    0.79
  -7  -4   5   55.75    4.76
  -7   4   5   56.16    4.73
   7  -4  -5   52.30    2.00
  -7  -4  -5   54.03    2.14
  -7  -4   5   53.04    2.13
  -7  -4   6   57.37    4.82
  -7   4   6   56.08    4.86
   7  -4  -6   57.57    2.16
  -7  -4  -6   59.94    2.21
  -7  -4   6   58.14    2.20
  -7  -4   7   23.05    3.08
  -7   4   7   23.28    3.19
   7  -4  -7   21.79    1.35
  -7  -4  -7   22.91    1.37
  -7  -4   7   23.17    1.38
   7  -4   8    0.66    0.20
  -7  -4   8    0.71    0.53
  -7   4   8    1.47    1.12
   7  -4  -8    0.14    0.21
  -7  -4  -8    0.56    0.29
  -7  -4   8    0.90    0.32
  -7  -4   9    2.36    0.43
   7  -4  -9    2.38    0.45
   7  -4   9    2.67    0.43
   7  -4  10    9.96    0.80
   7  -4 -10    8.55    0.91
  -7  -4  10    9.27    0.83
   7  -4  11    8.59    0.74
   7  -4 -11    8.94    0.92
   7  -4 -12    1.53    0.41
   7  -4  12    1.59    0.39
   7  -4  12    2.06    0.37
   7  -4 -13    1.18    0.36
   7  -4  13    1.23    0.29
   7  -4 -14    1.67    0.40
   7  -4  14    1.71    0.35
   7  -4  15   12.54    0.86
   7  -4 -15   10.64    1.01
   7  -4 -16    0.44    0.24
   7  -4  16    0.28    0.17
   7  -4  17    0.83    0.23
   7  -4 -17    0.65    0.27
   7  -4  18    6.53    0.55
   7  -4 -18    6.57    0.72
   7  -4  19    6.90    0.53
   7  -4 -19    6.42    0.67
   7  -4 -20    0.44    0.22
   7  -4 -21    0.30    0.11
   7  -4 -22    2.48    0.33
  -7  -5   0    0.70    0.39
  -7  -5  -1   22.77    1.45
  -7  -5   1   22.99    1.48
  -7  -5  -2   -0.02    0.21
  -7  -5   2   -0.14    0.24
   7  -5  -3   81.28    2.50
  -7  -5  -3   76.23    2.62
  -7  -5   3   79.30    2.71
   7  -5  -4   52.85    2.04
  -7  -5   4   47.70    2.08
   7  -5  -5    0.29    0.27
   7  -5  -6   20.28    1.32
   7  -5  -7    2.14    0.44
   7  -5  -8   14.36    1.13
   7  -5  -9    1.06    0.31
   7  -5 -10    5.75    0.73
   7  -5  10    5.62    0.74
   7  -5 -11    3.62    0.57
   7  -5  11    4.92    0.69
   7  -5 -12    1.89    0.45
   7  -5  12    1.69    0.38
   7  -5 -13    0.45    0.21
   7  -5  13    0.62    0.25
   7  -5 -14    1.55    0.35
   7  -5 -15    4.01    0.57
   7  -5 -16    3.73    0.52
   7  -5 -17    3.09    0.47
   7  -5 -18    3.33    0.44
   7  -5 -19    1.17    0.25
   7  -5 -20    0.05    0.10
   7  -6  -6    9.39    0.89
   7  -6  -7    5.95    0.70
   7  -6   7    6.36    0.80
   7  -6  -8    0.29    0.24
   7  -6   8   -0.10    0.22
   7  -6  -9    6.70    0.75
   7  -6   9    6.08    0.75
   7  -6 -10   19.25    1.24
   7  -6  10   19.49    1.28
   7  -6 -11    6.12    0.68
   7  -6  11    5.10    0.64
   7  -6 -12    1.89    0.38
   7  -6  12    1.75    0.39
   7  -6 -13    0.13    0.16
   7  -6  13    0.46    0.20
   7  -6 -14    1.29    0.31
   7  -6  14    1.35    0.26
   7  -6 -15    0.19    0.14
   7  -6 -16    0.79    0.22
   7  -6 -17    0.34    0.14
   7  -6 -18    0.27    0.14
   7  -7   0    0.06    0.21
   7  -7   1   12.21    1.05
   7  -7  -1   12.51    1.03
   7  -7   2    1.38    0.39
   7  -7  -2    1.54    0.38
   7  -7   3    0.05    0.21
   7  -7  -3    0.14    0.16
   7  -7   4    9.28    0.88
   7  -7  -4    9.77    0.87
   7  -7   5    7.14    0.81
   7  -7  -5    6.74    0.70
   7  -7   6   -0.25    0.20
   7  -7  -6    0.33    0.19
   7  -7   7    0.00    0.20
   7  -7   8   15.49    1.09
   7  -7   9    1.13    0.34
   7  -7  10    1.64    0.34
   7  -7  11    0.68    0.23
   7  -7  12    1.42    0.28
   7  -7  13   -0.11    0.09
   7  -8   0    0.14    0.18
   7  -8   1    8.69    0.64
   7  -8  -1   11.42    0.80
   7  -8   1   10.51    0.79
   7  -8  -2    0.75    0.22
   7  -8   2    0.80    0.26
   7  -8  -3    1.80    0.31
   7  -8   3    2.67    0.41
   7  -8   4    5.35    0.57
   7  -8   5    0.54    0.19
   7  -8   6    0.49    0.21
   7  -8   7    0.12    0.11
   7  -8   8    0.25    0.13
   7  -8   9    0.57    0.17
  -8   0   0    3.16    1.07
  -8   0  -1   -0.03    0.34
  -8   0   1    0.34    0.60
  -8   0  -2    5.60    1.32
  -8   0   2    5.57    1.38
  -8   0  -2    5.02    0.64
  -8   0  -3   -0.04    0.52
  -8   0   3    0.08    0.53
  -8   0  -3    0.01    0.19
  -8   0   3    0.22    0.19
  -8   0  -4    8.88    1.62
  -8   0   4   11.57    2.09
  -8   0  -4    7.75    0.82
  -8   0   4    7.59    0.81
  -8   0   5   -0.85    0.88
  -8   0  -5    0.29    0.25
  -8   0   5   -0.33    0.25
  -8   0   6    2.64    0.96
  -8   0  -6    4.22    0.62
  -8   0   6    3.28    0.57
  -8   0  -7    0.01    0.21
  -8   0   7   -0.32    0.30
  -8   0   8    2.65    1.09
  -8   0  -8    2.82    0.50
  -8   0   8    2.60    0.46
  -8   0   9    0.39    0.56
  -8   0   9    0.17    0.19
  -8   0  10    1.90    0.79
  -8   0  10    2.54    0.46
   8   0  11   -0.08    0.30
  -8   0  11    0.03    0.46
   8   0  12  111.37    3.02
   8   0  13    0.17    0.25
   8   0  14  148.50    3.45
   8   0  15    0.27    0.28
   8   0  16   78.10    2.46
   8   0  17   -0.19    0.22
   8   0  18    0.18    0.23
   8   0  19    0.06    0.14
   8   0  20    5.26    0.57
   8   0  21    0.08    0.13
   8   0  22    2.03    0.31
   8   0  23    0.06    0.11
  -8  -1   0   59.36    4.54
  -8   1   0   60.22    4.32
  -8  -1   0   57.88    2.24
  -8  -1  -1   42.27    3.84
  -8  -1   1   37.52    3.63
  -8   1  -1   39.48    3.41
  -8   1   1   37.01    3.48
  -8  -1  -1   37.37    1.79
  -8  -1   1   40.44    1.86
  -8  -1  -2    2.76    0.94
  -8  -1   2    2.72    1.06
  -8   1  -2    2.59    0.81
  -8   1   2    3.47    1.15
  -8  -1  -2    3.30    0.57
  -8  -1   2    4.60    0.63
  -8  -1  -3    8.18    1.69
  -8  -1   3    9.70    1.91
  -8   1   3    9.30    1.84
  -8  -1  -3    8.43    0.87
  -8  -1   3    9.27    0.90
  -8  -1  -4   24.04    2.78
  -8  -1   4   23.82    3.00
  -8   1   4   25.25    3.05
  -8  -1  -4   23.81    1.45
  -8  -1   4   23.95    1.45
  -8  -1   5    9.25    1.91
  -8   1   5    7.21    1.61
  -8  -1  -5    6.72    0.78
  -8  -1   5    7.94    0.84
  -8  -1   6    3.77    1.30
  -8  -1   6    2.46    1.20
  -8   1   6    2.38    1.15
  -8  -1  -6    2.32    0.48
  -8  -1   6    3.57    0.57
  -8  -1   7   26.86    3.26
  -8  -1   7   28.75    3.39
  -8   1   7   25.41    3.24
  -8  -1  -7   26.90    1.49
  -8  -1   7   28.16    1.53
  -8  -1   8    0.38    0.61
  -8  -1   8    0.36    0.54
  -8   1   8   -0.77    0.64
  -8  -1  -8   -0.08    0.19
  -8  -1   8    0.36    0.25
  -8  -1   9   -0.69    0.94
  -8  -1   9    0.02    0.42
  -8   1   9    1.07    1.07
  -8  -1   9    0.23    0.21
  -8   1   9   -0.01    0.16
  -8  -1  10   27.90    3.52
   8   1  10   32.46    1.58
  -8   1  10   33.34    3.93
  -8  -1  10   33.68    1.61
  -8   1  10   33.69    1.65
   8   1  11    0.63    0.25
   8  -1  11    0.05    0.26
  -8  -1  11    0.47    0.57
   8   1  12    3.65    0.54
   8  -1  12    4.21    0.58
   8   1  13   20.49    1.27
   8  -1  13   19.75    1.27
   8   1  14   82.10    2.52
   8  -1  14   84.42    2.59
   8   1  15    0.31    0.30
   8  -1  15    0.26    0.25
   8   1  16   15.92    1.10
   8  -1  16   15.81    1.11
   8   1  17    1.17    0.36
   8  -1  17    0.76    0.34
   8   1  18    4.56    0.57
   8  -1  18    4.31    0.59
   8   1  19    1.41    0.32
   8  -1  19    1.20    0.35
   8   1  20    0.00    0.11
   8  -1  20   -0.02    0.15
   8   1  21    1.56    0.29
   8  -1  21    2.06    0.33
   8   1  22    1.93    0.31
   8  -1  22    2.25    0.33
   8   1  23    1.17    0.20
   8  -1  23    1.60    0.27
  -8  -2   0  110.64    6.49
  -8  -2   0  117.91    3.21
  -8  -2  -1    5.19    1.45
  -8  -2   1    5.29    1.51
  -8   2   1    7.08    1.51
  -8  -2  -1    7.10    0.78
  -8  -2   1    6.26    0.77
  -8  -2  -2    9.08    1.81
  -8  -2   2   13.90    2.35
  -8   2   2    8.88    1.74
  -8  -2  -2   10.46    0.99
  -8  -2   2   12.72    1.07
  -8  -2  -3   13.90    2.26
  -8  -2   3   15.22    2.45
  -8   2   3   14.46    2.27
  -8  -2  -3   13.98    1.13
  -8  -2   3   14.13    1.13
  -8  -2   4    9.29    1.97
  -8   2   4    8.38    1.80
  -8  -2  -4    8.30    0.86
  -8  -2   4    8.95    0.88
  -8  -2   5   30.10    3.48
  -8   2   5   28.01    3.33
  -8  -2  -5   27.31    1.53
  -8  -2   5   28.52    1.59
  -8  -2   6   18.25    2.89
  -8  -2   6   19.44    2.85
  -8   2   6   18.39    2.79
  -8  -2  -6   18.05    1.23
  -8  -2   6   19.19    1.27
  -8  -2   7   -0.27    0.76
  -8  -2   7    0.24    0.52
  -8   2   7    0.71    0.73
  -8  -2  -7    0.64    0.29
  -8  -2   7   -0.05    0.19
  -8  -2   8   73.07    5.95
  -8  -2   8   75.96    5.64
  -8   2   8   69.59    5.60
  -8  -2  -8   79.50    2.50
  -8  -2   8   79.27    2.54
  -8  -2   9   63.88    5.64
  -8  -2   9   70.45    5.51
   8   2   9   67.88    2.25
  -8   2   9   68.05    5.60
  -8  -2   9   71.64    2.37
  -8  -2  10    0.75    1.06
  -8  -2  10    0.99    0.30
   8   2  10    0.62    0.24
   8   2  11   26.25    1.36
   8  -2  11   25.35    1.43
   8   2  12    0.89    0.31
   8  -2  12    0.47    0.22
   8   2  13   15.00    1.05
   8  -2  13   14.30    1.08
   8   2  14   47.14    1.83
   8  -2  14   52.19    2.00
   8   2  15   40.24    1.66
   8  -2  15   42.63    1.79
   8   2  16   32.66    1.47
   8  -2  16   33.70    1.56
   8   2  17    7.90    0.71
   8  -2  17    9.66    0.81
   8   2  18    0.74    0.21
   8  -2  18    0.89    0.27
   8   2  19    0.31    0.17
   8  -2  19    0.45    0.21
   8   2  20    1.88    0.31
   8  -2  20    2.27    0.35
   8   2  21    1.21    0.24
   8  -2  21    0.84    0.19
   8  -2  22    0.44    0.16
  -8  -3   0    1.32    0.83
  -8  -3   0    1.76    0.38
  -8  -3   1    1.96    1.09
  -8  -3  -1    1.85    0.43
  -8  -3   1    2.19    0.46
  -8  -3   2   42.13    4.23
  -8  -3  -2   43.53    1.99
  -8  -3   2   46.61    2.05
  -8  -3   3   21.95    3.04
  -8  -3  -3   18.31    1.28
  -8  -3   3   20.13    1.34
  -8  -3   4    8.16    1.95
  -8   3   4    5.79    1.54
  -8  -3  -4    6.87    0.79
  -8  -3   4    7.85    0.84
  -8  -3   5    3.75    1.49
  -8   3   5    4.30    1.52
  -8  -3  -5    3.00    0.55
  -8  -3   5    2.68    0.51
  -8  -3   6   48.58    4.59
  -8   3   6   42.75    4.29
  -8  -3  -6   44.69    1.94
  -8  -3   6   47.61    2.01
  -8  -3   7   40.90    4.26
  -8   3   7   36.53    3.99
  -8  -3  -7   41.87    1.86
  -8  -3   7   41.63    1.87
   8  -3  -8   10.57    0.89
  -8  -3  -8   11.22    0.93
  -8  -3   8    9.21    0.86
  -8  -3  -9   19.86    1.22
  -8  -3   9   18.43    1.21
   8  -3  10   18.90    1.18
  -8  -3  10   17.99    1.13
   8  -3  11    8.88    0.80
   8  -3  12    0.11    0.17
   8  -3  13    2.62    0.43
   8  -3  14    2.75    0.46
   8  -3  15    1.29    0.31
   8  -3  16    0.04    0.15
   8  -3  17    7.02    0.65
   8  -3  18    3.67    0.47
   8  -3 -19    0.60    0.26
   8  -3  19    0.01    0.12
   8  -3 -20   -0.09    0.18
   8  -3  20    0.01    0.12
   8  -3 -21   -0.24    0.18
   8  -3  21   -0.23    0.13
   8  -3 -22    0.46    0.14
  -8  -4   0   17.12    1.26
  -8  -4  -1   19.55    1.36
  -8  -4   1   22.76    1.44
  -8  -4  -2   66.87    2.46
  -8  -4   2   70.62    2.53
  -8  -4  -3   12.02    1.08
  -8  -4   3   13.60    1.13
  -8  -4  -4   22.24    1.44
  -8  -4   4   24.63    1.48
  -8  -4  -5  106.45    3.06
  -8  -4   5  105.78    3.04
  -8  -4  -6   51.42    2.13
  -8  -4   6   53.71    2.16
   8  -4  -7    5.56    0.67
  -8  -4  -7    5.72    0.72
  -8  -4   7    6.56    0.74
   8  -4   8    2.04    0.43
   8  -4  -8    1.84    0.39
  -8  -4  -8    2.00    0.41
  -8  -4   8    2.69    0.47
   8  -4  -9    0.60    0.23
  -8  -4   9    0.07    0.24
   8  -4   9    0.12    0.13
   8  -4  10   13.27    0.93
   8  -4 -10   12.56    1.03
  -8  -4  10   13.31    0.98
   8  -4 -11    1.50    0.40
   8  -4  11    2.17    0.38
   8  -4 -12    0.12    0.17
   8  -4  12    0.05    0.13
   8  -4 -13    0.61    0.30
   8  -4  13    0.19    0.14
   8  -4  14   10.57    0.79
   8  -4 -14   10.63    0.92
   8  -4 -15    2.39    0.46
   8  -4  15    2.39    0.39
   8  -4 -16    4.23    0.57
   8  -4  16    3.55    0.42
   8  -4  17    7.73    0.57
   8  -4 -17    7.58    0.71
   8  -4  18    9.62    0.59
   8  -4 -18   10.98    0.80
   8  -4 -19    9.45    0.70
   8  -4 -20    1.32    0.24
  -8  -5   0    8.16    0.89
  -8  -5  -1    0.97    0.34
  -8  -5   1    0.51    0.35
  -8  -5  -2    6.35    0.82
  -8  -5   2    6.32    0.76
  -8  -5   3    5.65    0.75
  -8  -5   4    0.57    0.36
   8  -5  -6   24.01    1.33
   8  -5  -7   27.81    1.44
   8  -5  -8    3.17    0.49
   8  -5  -9    9.10    0.85
   8  -5 -10    0.02    0.17
   8  -5  10   -0.04    0.14
   8  -5 -11    0.68    0.27
   8  -5  11    0.42    0.22
   8  -5 -12    0.55    0.24
   8  -5  12    0.30    0.19
   8  -5 -13    0.65    0.27
   8  -5 -14    5.33    0.60
   8  -5 -15    2.05    0.36
   8  -5 -16    2.13    0.34
   8  -5 -17    0.45    0.16
   8  -5 -18    1.51    0.26
   8  -6   7    1.25    0.34
   8  -6   8    2.40    0.47
   8  -6  -9    5.89    0.63
   8  -6   9    5.10    0.63
   8  -6 -10    0.68    0.23
   8  -6  10    0.58    0.27
   8  -6 -11    2.05    0.36
   8  -6  11    2.38    0.40
   8  -6 -12    3.13    0.42
   8  -6  12    4.11    0.49
   8  -6 -13    0.07    0.11
   8  -6  13    0.19    0.12
   8  -6 -14    2.37    0.33
   8  -6 -15    0.34    0.12
   8  -7   0   11.34    0.93
   8  -7   1    0.15    0.19
   8  -7  -1   -0.11    0.16
   8  -7  -2    6.43    0.68
   8  -7   2    5.87    0.67
   8  -7   3    0.27    0.17
   8  -7  -3    0.31    0.19
   8  -7   4    6.19    0.70
   8  -7  -4    5.37    0.60
   8  -7   5    2.07    0.40
   8  -7  -5    1.84    0.35
   8  -7  -6    3.75    0.46
   8  -7   6    3.70    0.53
   8  -7   7   -0.08    0.14
   8  -7   8    4.78    0.55
   8  -7   9    0.41    0.19
   8  -7  10    0.41    0.16
   8  -7  11    0.32    0.11
   8  -8   0    5.44    0.49
   8  -8  -1    3.59    0.40
   8  -8   1    3.73    0.42
   8  -8   2    6.80    0.56
   8  -8   3    3.30    0.39
   8  -8   4    1.07    0.23
   8  -8   5   -0.04    0.09
  -9   0   0   -0.36    0.67
  -9   0   0    0.32    0.28
  -9   0  -1   -0.37    0.73
  -9   0   1   -0.99    0.88
  -9   0  -1    0.49    0.24
  -9   0   1    1.40    0.41
  -9   0  -2    6.77    1.58
  -9   0   2    8.24    1.78
  -9   0  -2    6.83    0.84
  -9   0   2    7.15    0.90
  -9   0   3   -0.45    0.70
  -9   0  -3   -0.44    0.35
  -9   0   3   -0.06    0.23
  -9   0   4   26.66    3.34
  -9   0  -4   23.49    1.52
  -9   0   4   24.32    1.54
  -9   0   5   -0.17    0.72
  -9   0  -5   -0.14    0.30
  -9   0   5    0.28    0.25
  -9   0   6   10.37    2.09
  -9   0  -6   10.46    0.99
  -9   0   6    9.07    0.95
  -9   0   7   -0.57    0.63
  -9   0  -7    0.35    0.23
  -9   0   7   -0.32    0.26
  -9   0  -8   10.26    0.94
  -9   0   8   10.81    0.99
  -9   0  -9    0.78    0.31
  -9   0   9   -0.05    0.19
   9   0  10    8.81    0.84
  -9   0  10   10.92    0.96
   9   0  11   -0.31    0.37
   9   0  12   98.82    2.82
   9   0  13    0.33    0.31
   9   0  14    2.96    0.52
   9   0  15    0.13    0.30
   9   0  16   27.79    1.39
   9   0  17    0.41    0.23
   9   0  18    1.30    0.33
   9   0  19    0.19    0.17
   9   0  20    4.58    0.47
   9   0  21    0.01    0.09
   9   0  22    0.42    0.14
  -9  -1   0    0.36    0.57
  -9   1   0    0.03    0.74
  -9  -1   0   -0.23    0.28
  -9  -1  -1    0.88    0.63
  -9  -1   1    1.06    0.76
  -9   1   1    0.23    0.50
  -9  -1  -1    1.45    0.41
  -9  -1   1    1.00    0.36
  -9  -1  -2   76.33    5.43
  -9  -1   2   74.52    5.50
  -9   1   2   79.19    5.51
  -9  -1  -2   77.02    2.73
  -9  -1   2   77.84    2.75
  -9  -1  -3   12.00    2.13
  -9  -1   3   10.76    2.11
  -9   1   3   13.60    2.40
  -9  -1  -3   11.55    1.08
  -9  -1   3   12.76    1.14
  -9  -1   4   25.93    3.32
  -9   1   4   25.34    3.27
  -9  -1  -4   28.20    1.64
  -9  -1   4   26.09    1.58
  -9  -1   5   43.14    4.30
  -9   1   5   43.85    4.35
  -9  -1  -5   43.76    2.04
  -9  -1   5   45.62    2.08
  -9  -1   6    2.10    1.17
  -9   1   6    0.53    0.64
  -9  -1  -6    1.27    0.32
  -9  -1   6    1.56    0.38
  -9   1  -6    1.85    0.42
  -9   1   6    2.04    0.45
  -9   1   7    6.52    1.73
  -9  -1  -7    6.24    0.77
  -9  -1   7    5.50    0.75
  -9   1  -7    5.33    0.71
  -9   1   7    4.34    0.64
  -9  -1  -8    1.38    0.39
  -9  -1   8    1.70    0.41
  -9   1  -8    1.81    0.43
  -9   1   8    1.70    0.46
  -9  -1  -9    3.83    0.56
  -9  -1   9    2.74    0.48
  -9   1  -9    3.33    0.52
  -9   1   9    3.73    0.59
   9   1  10   40.36    1.81
  -9  -1  10   42.48    1.83
  -9   1  10   43.26    1.90
   9  -1  11    1.76    0.38
   9   1  11    1.48    0.35
   9   1  12   74.23    2.37
   9  -1  12   72.81    2.43
   9   1  13    0.34    0.25
   9  -1  13    0.59    0.33
   9   1  14   59.87    2.08
   9  -1  14   63.11    2.18
   9   1  15    6.07    0.66
   9  -1  15    4.81    0.62
   9   1  16    2.40    0.42
   9  -1  16    2.23    0.40
   9   1  17    1.57    0.34
   9  -1  17    2.07    0.39
   9   1  18    0.16    0.15
   9  -1  18    0.60    0.26
   9   1  19    0.44    0.19
   9  -1  19    0.70    0.21
   9   1  20    4.47    0.44
   9  -1  20    4.37    0.45
   9  -1  21    2.83    0.34
   9   1  21    3.23    0.34
   9  -1  22    0.30    0.12
  -9  -2   0   -0.14    0.71
  -9  -2   0    0.08    0.19
  -9  -2  -1    0.68    0.67
  -9  -2   1    1.15    0.99
  -9  -2  -1   -0.04    0.18
  -9  -2   1    0.39    0.33
  -9  -2  -2    7.95    1.89
  -9  -2   2    9.22    1.99
  -9  -2  -2    8.14    0.89
  -9  -2   2    8.87    0.95
  -9  -2   3    8.44    1.98
  -9   2   3    8.56    1.88
  -9  -2  -3    8.19    0.91
  -9  -2   3    7.70    0.89
  -9  -2   4  143.16    8.16
  -9   2   4  145.17    7.75
  -9  -2  -4  147.28    3.72
  -9  -2   4  151.41    3.76
  -9   2   5   48.74    4.60
  -9  -2  -5   50.95    2.17
  -9  -2   5   51.11    2.18
  -9  -2  -6   31.34    1.67
  -9  -2   6   30.18    1.66
  -9  -2  -7    0.72    0.31
  -9  -2   7    0.13    0.23
   9   2   8    5.08    0.63
  -9  -2  -8    5.08    0.65
  -9  -2   8    4.85    0.64
   9   2   9    1.41    0.36
  -9  -2  -9    1.07    0.31
  -9  -2   9    1.92    0.41
  -9   2  -9    1.35    0.40
   9  -2  10   -0.21    0.25
  -9  -2  10    0.00    0.18
  -9   2  10    0.38    0.18
   9   2  10   -0.10    0.20
   9   2  11    9.27    0.82
   9  -2  11    8.81    0.85
   9   2  12    3.48    0.51
   9  -2  12    3.51    0.52
   9   2  13    5.88    0.62
   9  -2  13    5.97    0.69
   9   2  14    4.36    0.54
   9  -2  14    4.38    0.57
   9   2  15   24.03    1.21
   9  -2  15   27.88    1.35
   9   2  16    5.67    0.57
   9  -2  16    5.91    0.61
   9   2  17    1.12    0.26
   9  -2  17    1.61    0.34
   9   2  18   11.12    0.71
   9  -2  18   12.41    0.82
   9   2  19    0.55    0.13
   9  -2  19    0.64    0.20
   9  -2 -20    0.10    0.10
   9  -2  20   -0.09    0.10
   9  -2  21    0.20    0.09
  -9  -3   0   -0.25    0.34
  -9  -3  -1    0.37    0.27
  -9  -3   1    1.21    0.42
  -9  -3  -2   56.12    2.30
  -9  -3   2   62.01    2.42
  -9  -3  -3   41.31    1.97
  -9  -3   3   42.60    2.00
  -9  -3  -4    1.24    0.40
  -9  -3   4    0.42    0.22
  -9  -3  -5   13.98    1.11
  -9  -3   5   15.57    1.19
  -9  -3  -6    2.89    0.52
  -9  -3   6    3.31    0.58
  -9  -3  -7    7.88    0.81
  -9  -3   7    6.39    0.74
  -9  -3  -8    3.56    0.54
  -9  -3   8    3.87    0.60
   9  -3   9    1.34    0.37
  -9  -3  -9    2.12    0.44
  -9  -3   9    1.99    0.47
   9  -3  10    9.27    0.84
  -9  -3  10    9.05    0.80
   9  -3 -11   -0.33    0.24
   9  -3  11    0.10    0.17
   9  -3  12   20.71    1.19
   9  -3 -12   19.79    1.23
   9  -3 -13    0.11    0.18
   9  -3  13   -0.04    0.19
   9  -3 -14    2.10    0.43
   9  -3  14    2.19    0.37
   9  -3 -15    0.40    0.20
   9  -3  15    0.47    0.21
   9  -3 -16    0.21    0.17
   9  -3  16    0.25    0.17
   9  -3 -17    0.02    0.13
   9  -3  17    0.22    0.17
   9  -3 -18   -0.06    0.10
   9  -3  18    0.06    0.14
   9  -3 -19    0.39    0.13
   9  -3  19    0.53    0.15
  -9  -4   0    0.04    0.18
  -9  -4  -1    0.24    0.19
  -9  -4   1    0.59    0.35
  -9  -4  -2    0.91    0.36
  -9  -4   2   -0.17    0.22
  -9  -4  -3    0.68    0.31
  -9  -4   3    1.18    0.37
  -9  -4  -4    0.90    0.35
  -9  -4   4    1.35    0.39
  -9  -4  -5   20.03    1.30
  -9  -4   5   22.18    1.39
  -9  -4  -6    0.54    0.23
  -9  -4   6    0.93    0.34
   9  -4   7    2.80    0.48
  -9  -4  -7    2.51    0.47
  -9  -4   7    2.95    0.52
   9  -4   8    2.01    0.40
  -9  -4  -8    2.46    0.43
  -9  -4   8    2.14    0.43
   9  -4   9   11.47    0.85
  -9  -4   9   11.19    0.91
   9  -4  10    0.03    0.13
   9  -4 -11    0.17    0.19
   9  -4  11    0.17    0.13
   9  -4 -12    0.21    0.14
   9  -4  12   -0.14    0.17
   9  -4 -13    2.15    0.39
   9  -4  13    1.55    0.28
   9  -4 -14    0.78    0.25
   9  -4  14    1.15    0.26
   9  -4  15    4.79    0.45
   9  -4 -15    4.56    0.51
   9  -4 -16    0.35    0.18
   9  -4  16    1.00    0.29
   9  -4 -17    4.71    0.49
   9  -4 -18    0.19    0.13
  -9  -5   0    0.59    0.33
  -9  -5   1    3.47    0.60
  -9  -5   2    7.22    0.81
   9  -5  10    0.34    0.25
   9  -5 -11    0.39    0.14
   9  -5  11    0.75    0.26
   9  -5 -12    5.52    0.53
   9  -5 -13    0.91    0.22
   9  -5 -14    0.48    0.17
   9  -5 -15    0.68    0.18
   9  -6   6    0.06    0.19
   9  -6   7    1.09    0.34
   9  -6   8    0.63    0.26
   9  -6   9    1.13    0.29
   9  -6  10    1.81    0.33
   9  -6  11    0.05    0.11
   9  -7   0   -0.12    0.13
   9  -7   1   15.25    0.96
   9  -7  -1   16.10    0.97
   9  -7   2    0.79    0.26
   9  -7  -2    0.69    0.23
   9  -7   3   -0.18    0.16
   9  -7  -3   -0.09    0.14
   9  -7   4    0.01    0.15
   9  -7  -4   -0.05    0.11
   9  -7   5    1.19    0.27
   9  -7  -5    1.10    0.24
   9  -7   6    0.11    0.14
   9  -7   7    0.51    0.18
   9  -7   8    0.12    0.13
 -10   0   0   16.40    1.33
 -10   0  -1    0.44    0.30
 -10   0   1    0.02    0.27
 -10   0  -2    0.62    0.32
 -10   0   2    0.11    0.29
 -10   0  -3   -0.21    0.36
 -10   0   3   -0.63    0.38
 -10   0  -4   20.46    1.45
 -10   0   4   22.35    1.51
 -10   0  -5    0.08    0.24
 -10   0   5   -0.01    0.20
 -10   0  -6   14.16    1.18
 -10   0   6   15.06    1.20
 -10   0  -7    0.03    0.16
 -10   0   7    0.03    0.21
 -10   0  -8    0.09    0.19
 -10   0   8    0.46    0.32
 -10   0  -9    0.18    0.16
 -10   0   9    0.11    0.16
  10   0  10    1.55    0.36
 -10   0  10    1.44    0.34
  10   0  11   -0.35    0.25
  10   0  12    5.60    0.66
  10   0  13    0.06    0.18
  10   0  14    5.98    0.63
  10   0  15   -0.04    0.14
  10   0  16    1.29    0.34
  10   0  17    0.30    0.18
  10   0  18    8.91    0.65
  10   0  19    0.02    0.10
  10   0  20    0.47    0.16
 -10  -1   0    0.68    0.35
 -10   1   0    0.46    0.26
 -10  -1  -1    6.66    0.85
 -10  -1   1    6.50    0.86
 -10   1  -1    5.75    0.79
 -10   1   1    5.86    0.83
 -10  -1  -2   31.44    1.79
 -10  -1   2   33.82    1.86
 -10   1  -2   28.59    1.77
 -10   1   2   32.21    1.83
 -10  -1  -3    1.13    0.39
 -10  -1   3    1.15    0.39
 -10   1  -3    0.93    0.33
 -10   1   3    0.95    0.35
 -10  -1  -4   38.27    1.95
 -10  -1   4   39.38    1.98
 -10   1  -4   36.09    1.92
 -10   1   4   37.98    2.03
 -10  -1  -5    0.32    0.30
 -10  -1   5    0.31    0.30
 -10   1  -5    0.42    0.32
 -10   1   5    0.52    0.31
 -10  -1  -6   24.13    1.49
 -10  -1   6   27.78    1.62
 -10   1  -6   25.71    1.57
 -10   1   6   29.12    1.68
 -10  -1  -7    8.91    0.88
 -10  -1   7    9.58    0.94
 -10   1  -7    8.26    0.88
 -10   1   7    8.96    0.94
 -10  -1  -8    7.75    0.79
 -10   1  -8    7.78    0.81
 -10   1   8    8.23    0.89
 -10  -1   8    6.63    0.76
  10   1   9   -0.07    0.22
 -10  -1  -9    0.22    0.16
 -10  -1   9    0.10    0.18
 -10   1  -9    0.17    0.23
 -10   1   9   -0.02    0.19
  10   1  10   10.23    0.90
  10  -1  10   11.40    0.94
 -10  -1  10   11.60    0.92
 -10   1  10   11.57    0.96
  10   1  11    0.38    0.20
  10  -1  11    0.13    0.20
  10   1  12    2.86    0.46
  10  -1  12    2.35    0.41
  10   1  13   10.10    0.82
  10  -1  13   10.84    0.89
  10   1  14    6.39    0.63
  10  -1  14    5.78    0.63
  10   1  15   14.45    0.91
  10  -1  15   13.92    0.92
  10   1  16   21.83    1.07
  10  -1  16   23.76    1.15
  10   1  17    0.81    0.20
  10  -1  17    0.91    0.24
  10   1  18    0.15    0.12
  10  -1  18    0.45    0.18
  10   1  19    1.61    0.24
  10  -1  19    1.55    0.25
  10  -1  20    3.44    0.34
 -10  -2   0    0.67    0.27
 -10  -2  -1    1.27    0.40
 -10  -2   1    0.54    0.35
 -10  -2  -2    1.87    0.50
 -10  -2   2    1.36    0.42
 -10  -2  -3    4.69    0.70
 -10  -2   3    4.43    0.69
 -10  -2  -4   65.47    2.49
 -10  -2   4   67.14    2.52
 -10  -2  -5    2.73    0.57
 -10  -2   5    2.64    0.51
 -10  -2  -6    1.92    0.48
 -10  -2   6    1.55    0.43
 -10   2  -6    1.56    0.39
 -10   2   6    1.45    0.38
  10   2   7    4.77    0.63
 -10  -2  -7    4.79    0.65
 -10  -2   7    6.05    0.73
 -10   2  -7    3.73    0.64
 -10   2   7    5.55    0.76
  10   2   8    4.17    0.54
 -10  -2  -8    4.52    0.57
 -10  -2   8    5.07    0.63
 -10   2  -8    4.10    0.59
 -10   2   8    4.11    0.66
  10   2   9    9.63    0.84
  10  -2   9   10.52    0.92
 -10  -2  -9   10.10    0.86
 -10  -2   9   10.25    0.90
 -10   2  -9    9.42    0.88
 -10   2   9    9.12    0.89
  10   2  10   32.37    1.43
  10  -2  10   32.53    1.58
 -10  -2  10   34.14    1.53
 -10   2  10   32.34    1.60
  10   2  11    2.42    0.42
  10  -2  11    2.70    0.47
  10   2  12    1.27    0.27
  10  -2  12    1.96    0.35
  10   2  13    0.76    0.21
  10  -2  13    0.98    0.30
  10   2  14    3.06    0.41
  10  -2  14    3.09    0.42
  10   2  15    0.10    0.13
  10  -2  15   -0.36    0.19
  10   2  16    9.83    0.64
  10  -2  16   10.51    0.73
  10  -2  17    0.70    0.20
  10  -2  18    0.22    0.15
  10  -2  19    5.44    0.42
 -10  -3   0   21.57    1.45
 -10  -3  -1    0.04    0.22
 -10  -3   1    0.07    0.26
 -10  -3  -2    0.08    0.21
 -10  -3   2    0.38    0.30
 -10  -3  -3    0.24    0.23
 -10  -3   3    0.25    0.27
 -10  -3  -4    8.85    0.89
 -10  -3   4   10.14    0.95
 -10  -3  -5    9.36    0.93
 -10  -3   5   10.48    0.98
 -10  -3  -6   16.78    1.16
 -10  -3   6   18.01    1.23
 -10  -3  -7   35.76    1.65
 -10  -3   7   36.91    1.71
  10  -3   8    3.25    0.57
 -10  -3  -8    3.36    0.49
 -10  -3   8    3.54    0.53
 -10   3  -8    2.79    0.50
  10  -3   9    0.42    0.25
 -10  -3  -9    0.47    0.20
 -10  -3   9    0.43    0.25
 -10   3  -9    0.05    0.14
 -10   3   9    0.42    0.20
 -10  -3  10    1.08    0.26
 -10   3  10    1.10    0.25
  10  -3  11    7.81    0.70
  10  -3  12    0.51    0.19
  10  -3  13    8.80    0.69
  10  -3  14    0.27    0.14
  10  -3  15    3.86    0.43
  10  -3  16   16.57    0.81
  10  -3  17    0.56    0.18
 -10  -4   0    0.37    0.21
 -10  -4  -1    1.93    0.46
 -10  -4   1    1.62    0.43
 -10  -4  -2    2.59    0.52
 -10  -4   2    2.45    0.48
 -10  -4  -3    5.25    0.66
 -10  -4   3    4.64    0.63
 -10  -4  -4   22.74    1.36
 -10  -4   4   26.49    1.46
 -10  -4  -5    0.11    0.16
 -10  -4   5    0.04    0.16
  10  -4   6    3.48    0.48
 -10  -4  -6    2.77    0.47
 -10  -4   6    3.57    0.55
  10  -4   7   20.57    1.09
 -10  -4  -7   20.82    1.19
 -10  -4   7   22.33    1.25
  10  -4   8    7.68    0.66
 -10  -4   8    7.44    0.70
 -10   4  -9   -0.58    0.25
  10  -4   9   -0.03    0.12
 -10   4  10    0.50    0.21
  10  -4  10    0.76    0.20
  10  -4  11    6.03    0.52
  10  -4  12    3.36    0.39
  10  -4  13    2.27    0.31
  10  -4  14    5.44    0.42
  10  -5   9    0.52    0.21
 -10   5   9    0.15    0.14
  10  -5  10    3.57    0.43
  10  -6   4    3.10    0.48
  10  -6   5    0.86    0.26
  10  -6   6    0.18    0.16
  10  -6   7    0.77    0.24
  10  -6   8    0.13    0.13
 -11   0   0    0.31    0.23
 -11   0  -1   -0.20    0.34
 -11   0   1   -0.24    0.32
 -11   0  -2    6.95    0.85
 -11   0   2    7.94    0.91
 -11   0  -3    0.35    0.33
 -11   0   3   -0.13    0.29
 -11   0  -4   84.19    2.81
 -11   0   4   87.69    2.90
 -11   0  -5    0.43    0.38
 -11   0   5    0.23    0.25
 -11   0  -6   44.67    1.97
 -11   0   6   45.19    2.01
 -11   0  -7    0.26    0.28
 -11   0   7    0.28    0.29
 -11   0  -8   14.76    1.05
 -11   0   8   15.90    1.12
  11   0   9    0.19    0.26
 -11   0  -9    0.22    0.23
 -11   0   9   -0.25    0.19
  11   0  10   10.81    0.87
 -11   0  10   10.60    0.84
  11   0  11   -0.06    0.16
  11   0  12    1.12    0.32
  11   0  13   -0.24    0.22
  11   0  14    6.57    0.58
  11   0  15    0.08    0.12
  11   0  16    0.16    0.13
  11   0  17   -0.01    0.08
 -11  -1   0    0.19    0.33
 -11   1   0   -0.35    0.28
 -11  -1  -1    3.73    0.67
 -11  -1   1    2.88    0.55
 -11   1  -1    3.57    0.64
 -11   1   1    3.27    0.55
 -11  -1  -2    8.47    0.91
 -11  -1   2    9.04    0.97
 -11   1  -2    8.39    0.94
 -11   1   2    8.12    0.95
 -11  -1  -3   13.89    1.16
 -11  -1   3   14.18    1.17
 -11   1  -3   11.78    1.11
 -11   1   3   12.69    1.13
 -11  -1  -4   15.41    1.19
 -11  -1   4   16.82    1.26
 -11   1  -4   15.28    1.22
 -11   1   4   14.38    1.18
 -11  -1  -5    0.81    0.33
 -11   1  -5    0.30    0.28
 -11   1   5    0.77    0.29
 -11  -1  -6   30.25    1.58
 -11  -1   6   32.61    1.66
 -11   1  -6   28.69    1.59
 -11   1   6   32.50    1.72
 -11  -1  -7    2.77    0.50
 -11  -1   7    3.61    0.54
 -11   1  -7    3.33    0.57
 -11   1   7    3.98    0.59
  11   1   8    7.02    0.73
 -11  -1   8    8.01    0.79
 -11   1  -8    7.10    0.74
 -11   1   8    7.75    0.79
 -11  -1  -8    5.82    0.63
  11  -1   9    1.43    0.36
 -11  -1  -9    1.30    0.34
 -11  -1   9    1.62    0.36
 -11   1  -9    1.21    0.27
 -11   1   9    2.06    0.43
  11   1   9    1.23    0.29
 -11  -1  10    0.71    0.24
 -11   1  10    0.27    0.19
  11   1  10    0.24    0.18
  11  -1  10    0.10    0.17
  11   1  11    0.08    0.14
  11  -1  11   -0.21    0.17
  11   1  12   -0.07    0.17
  11  -1  12    0.19    0.16
  11   1  13    0.14    0.15
  11  -1  13    0.36    0.20
  11   1  14    0.36    0.18
  11  -1  14    0.35    0.17
  11   1  15    0.92    0.23
  11  -1  15    1.59    0.27
  11   1  16    0.27    0.15
  11  -1  16   -0.02    0.11
  11  -1  17    0.23    0.12
 -11  -2   0   -0.34    0.29
 -11   2   0    0.36    0.23
 -11  -2  -1    1.09    0.35
 -11  -2   1    1.40    0.45
 -11   2  -1    1.14    0.38
 -11   2   1    0.63    0.31
 -11  -2  -2    0.87    0.29
 -11  -2   2    0.99    0.37
 -11   2  -2    0.41    0.26
 -11   2   2    0.52    0.25
 -11  -2  -3    5.11    0.68
 -11  -2   3    5.75    0.76
 -11   2  -3    5.05    0.72
 -11   2   3    4.28    0.68
 -11  -2  -4   10.30    0.96
 -11  -2   4   10.98    0.96
 -11   2  -4    9.62    0.95
 -11   2   4    8.14    0.92
 -11  -2  -5    9.87    0.92
 -11  -2   5   10.56    0.96
 -11   2  -5    8.66    0.92
 -11   2   5    9.10    0.95
  11   2   6    0.56    0.24
 -11  -2  -6    0.33    0.19
 -11  -2   6    0.91    0.31
 -11   2  -6    1.07    0.36
 -11   2   6    0.49    0.27
 -11  -2  -7    5.20    0.62
 -11  -2   7    5.55    0.67
 -11   2  -7    4.95    0.64
 -11   2   7    5.36    0.67
  11   2   7    4.72    0.52
  11   2   8   21.24    1.12
  11  -2   8   23.85    1.30
 -11  -2  -8   23.87    1.24
 -11  -2   8   21.55    1.24
 -11   2  -8   20.39    1.22
 -11   2   8   22.60    1.35
  11   2   9    8.71    0.68
  11  -2   9    8.84    0.78
 -11  -2   9    7.89    0.69
 -11   2  -9    7.28    0.68
 -11   2   9    7.58    0.75
 -11  -2  10    4.15    0.49
 -11   2  10    3.59    0.49
  11   2  10    2.75    0.36
  11  -2  10    3.63    0.49
  11   2  11    0.83    0.20
  11  -2  11    1.06    0.26
  11   2  12    0.12    0.14
  11  -2  12   -0.05    0.13
  11   2  13    1.14    0.24
  11  -2  13    1.32    0.26
  11  -2  14    9.30    0.65
  11  -2  15    1.28    0.26
  11  -2  16    0.42    0.13
 -11  -3   0    0.07    0.17
 -11  -3  -1    1.36    0.36
 -11  -3   1    1.05    0.29
 -11  -3  -2    6.63    0.73
 -11  -3   2    7.91    0.82
 -11  -3  -3    1.61    0.39
 -11  -3   3    1.61    0.39
 -11   3  -3    1.23    0.31
 -11  -3  -4    0.62    0.21
 -11  -3   4    0.30    0.20
 -11   3  -4    0.35    0.20
 -11   3   4    0.28    0.28
 -11  -3  -5    0.03    0.19
 -11  -3   5    0.18    0.20
 -11   3  -5    0.37    0.26
 -11   3   5   -0.14    0.30
 -11  -3  -6    0.11    0.15
 -11  -3   6   -0.06    0.19
 -11   3  -6   -0.04    0.22
 -11   3   6   -0.21    0.25
  11  -3   7    0.28    0.22
 -11  -3  -7    0.27    0.21
 -11  -3   7   -0.11    0.19
 -11   3  -7   -0.18    0.25
 -11   3   7   -0.45    0.28
  11  -3   8    9.55    0.75
 -11  -3  -8    8.09    0.66
 -11  -3   8    9.29    0.74
 -11   3  -8    7.26    0.69
 -11   3   8    8.06    0.78
 -11  -3   9    0.23    0.17
 -11   3   9    0.35    0.20
  11  -3   9    0.20    0.17
  11  -3  10    5.97    0.57
 -11  -3  10    6.33    0.56
 -11   3  10    5.77    0.58
  11  -3  11    1.64    0.30
  11  -3  12    1.47    0.27
  11  -3  13    4.62    0.43
  11  -3  14    4.77    0.41
 -11  -4   0   -0.29    0.17
 -11  -4  -1   -0.12    0.14
 -11  -4   1    0.06    0.19
 -11  -4  -2    3.47    0.49
 -11  -4   2    3.71    0.54
 -11  -4  -3    0.21    0.20
 -11  -4   3    0.36    0.18
 -11  -4  -4    4.07    0.53
 -11  -4   4    4.65    0.58
  11  -4   5    1.83    0.33
 -11  -4  -5    2.15    0.38
 -11  -4   5    1.85    0.37
 -11   4  -5    1.13    0.29
 -11  -4   6    0.22    0.16
 -11   4  -6   -0.11    0.21
 -11   4   6    0.29    0.23
  11  -4   6    0.44    0.20
 -11   4  -7    0.32    0.20
 -11   4   7    0.43    0.13
  11  -4   7    0.82    0.23
 -11   4   8    0.14    0.12
  11  -4   8    0.10    0.12
  11  -4   9    4.10    0.41
  11  -4   9    4.09    0.49
 -11   4   9    3.40    0.42
  11  -4  10    1.70    0.26
  11  -4  11    1.12    0.20
 -11   5  -5   -0.13    0.15
 -11   5   5   -0.03    0.12
 -11   5  -6    0.24    0.16
 -11   5   6    0.24    0.14
 -11   5  -7    1.19    0.24
 -11   5   7    1.73    0.31
  11  -5   8    0.11    0.09
  11  -6   0    0.12    0.14
 -11   6   0    0.01    0.10
 -11   6  -1    0.57    0.18
 -11   6   1    0.57    0.20
 -11   6  -2   -0.09    0.09
 -11   6   2    0.10    0.12
  11  -6   3    0.00    0.10
 -11   6   3    0.08    0.13
  11  -6   4    0.56    0.18
 -12   0   0   10.44    0.96
 -12   0  -1    0.27    0.29
 -12   0   1    0.31    0.27
 -12   0  -2   23.32    1.41
 -12   0   2   22.31    1.38
 -12   0  -3    0.25    0.29
 -12   0   3    0.59    0.33
 -12   0  -4   21.32    1.31
 -12   0   4   20.65    1.32
 -12   0  -5   -0.01    0.21
 -12   0   5    0.66    0.33
 -12   0  -6   54.62    1.94
 -12   0   6   56.42    2.01
  12   0   7    0.84    0.35
 -12   0  -7    0.47    0.26
 -12   0   7    0.24    0.23
  12   0   8   29.43    1.30
 -12   0  -8   29.39    1.26
 -12   0   8   29.83    1.33
 -12   0   9   -0.17    0.15
  12   0   9    0.38    0.22
 -12   0  10    0.60    0.19
  12   0  10    0.93    0.25
  12   0  11   -0.19    0.16
  12   0  12   -0.24    0.17
  12   0  13   -0.41    0.17
  12   0  14   -0.04    0.09
 -12  -1   0    0.23    0.25
 -12   1   0    0.57    0.32
 -12  -1  -1    1.15    0.32
 -12  -1   1    0.74    0.25
 -12   1  -1    1.07    0.35
 -12   1   1    1.44    0.42
 -12  -1  -2   -0.02    0.18
 -12  -1   2    0.46    0.31
 -12   1  -2   -0.09    0.18
 -12   1   2    0.25    0.20
 -12  -1  -3    1.01    0.36
 -12  -1   3    0.53    0.29
 -12   1  -3    0.11    0.22
 -12   1   3    0.79    0.36
 -12  -1  -4    0.41    0.24
 -12  -1   4    0.68    0.30
 -12   1  -4    0.35    0.22
 -12   1   4    0.69    0.32
 -12  -1  -5    1.05    0.31
 -12  -1   5    0.96    0.32
 -12   1  -5    1.28    0.36
 -12   1   5    1.26    0.34
  12   1   6    2.47    0.41
 -12  -1  -6    2.46    0.41
 -12  -1   6    2.96    0.49
 -12   1  -6    3.13    0.50
 -12   1   6    3.28    0.51
  12  -1   7    0.14    0.18
 -12  -1  -7    0.15    0.14
 -12  -1   7   -0.22    0.21
 -12   1  -7    0.20    0.21
 -12   1   7    0.01    0.16
  12   1   7    0.51    0.20
  12  -1   8    0.66    0.26
 -12  -1  -8    0.54    0.17
 -12  -1   8    0.36    0.16
 -12   1  -8    1.02    0.26
 -12   1   8    0.88    0.26
  12   1   8    0.79    0.23
 -12  -1   9    0.20    0.14
 -12   1   9    0.45    0.19
  12   1   9    0.21    0.13
  12  -1   9    0.34    0.19
  12   1  10    5.25    0.49
  12  -1  10    6.36    0.57
 -12  -1  10    5.84    0.50
 -12   1  10    5.93    0.52
  12   1  11    1.68    0.28
  12  -1  11    2.00    0.31
  12   1  12   -0.05    0.08
  12  -1  12    0.07    0.10
  12   1  13    0.13    0.10
  12  -1  13    0.09    0.12
  12  -1  14    2.26    0.29
 -12  -2   0    0.70    0.29
 -12   2   0    0.56    0.24
 -12  -2  -1    0.22    0.17
 -12  -2   1   -0.06    0.23
 -12   2  -1   -0.14    0.17
 -12   2   1    0.26    0.24
 -12  -2  -2    0.19    0.18
 -12  -2   2   -0.08    0.17
 -12   2  -2   -0.15    0.25
 -12   2   2    0.15    0.18
 -12  -2  -3    0.85    0.29
 -12  -2   3    0.56    0.24
 -12   2  -3    0.49    0.21
 -12   2   3    1.05    0.36
  12   2   4    1.80    0.31
 -12  -2  -4    2.37    0.40
 -12  -2   4    2.94    0.48
 -12   2  -4    3.27    0.52
 -12   2   4    2.57    0.45
  12   2   5   11.29    0.74
 -12  -2  -5   13.85    0.94
 -12  -2   5   16.66    1.03
 -12   2  -5   12.86    0.95
 -12   2   5   15.16    1.07
  12   2   6   10.57    0.68
  12  -2   6   13.60    0.93
 -12  -2  -6   12.32    0.86
 -12  -2   6   13.15    0.91
 -12   2  -6   10.96    0.84
 -12   2   6   12.90    0.95
  12  -2   7    0.04    0.18
 -12  -2  -7    0.10    0.19
 -12  -2   7    0.36    0.24
 -12   2  -7    0.26    0.21
 -12   2   7   -0.03    0.14
 -12  -2  -8    0.98    0.21
 -12  -2   8    0.79    0.23
 -12   2  -8    0.44    0.17
 -12   2   8    1.11    0.29
  12  -2   8    1.20    0.27
 -12  -2   9    2.10    0.32
 -12   2   9    2.59    0.37
  12  -2   9    2.15    0.34
  12  -2  10    0.19    0.16
  12  -2  11    0.97    0.22
  12  -2  12    4.48    0.41
  12  -2  13    5.34    0.43
 -12  -3   0   12.71    0.91
 -12   3   0   11.32    0.91
 -12  -3  -1    4.15    0.55
 -12  -3   1    3.73    0.51
 -12   3  -1    3.73    0.56
 -12   3   1    4.26    0.58
 -12  -3  -2    2.23    0.38
 -12  -3   2    1.95    0.38
 -12   3  -2    1.66    0.36
 -12   3   2    1.70    0.38
 -12  -3  -3   -0.07    0.13
 -12  -3   3   -0.07    0.17
 -12   3  -3    0.03    0.14
 -12   3   3    0.02    0.20
 -12  -3  -4    0.18    0.14
 -12  -3   4    0.04    0.15
 -12   3  -4    0.15    0.16
 -12   3   4    0.19    0.20
  12  -3   5    0.34    0.19
 -12  -3  -5    0.01    0.15
 -12  -3   5    0.27    0.18
 -12   3  -5    0.45    0.21
 -12   3   5    0.41    0.21
  12  -3   6    1.06    0.26
 -12  -3  -6    0.73    0.17
 -12  -3   6    0.48    0.18
 -12   3  -6    0.33    0.20
 -12   3   6    0.40    0.19
 -12  -3   7   -0.11    0.13
 -12   3  -7    0.05    0.11
 -12   3   7   -0.24    0.13
  12  -3   7    0.12    0.11
 -12  -3   8    0.21    0.10
 -12   3   8    0.32    0.18
  12  -3   8    0.15    0.11
 -12   3   9    0.74    0.19
  12  -3   9    0.56    0.16
  12  -3  10    0.04    0.08
  12  -3  11    0.71    0.16
 -12   4   0    0.82    0.25
 -12   4  -1   -0.17    0.18
 -12   4   1   -0.29    0.21
  12  -4   2    0.35    0.18
 -12   4  -2    0.36    0.15
 -12   4   2    0.17    0.16
  12  -4   3    0.11    0.13
 -12   4  -3   -0.02    0.12
 -12   4   3   -0.15    0.18
 -12   4  -4    0.42    0.16
 -12   4   4    0.75    0.19
 -12   4  -5    0.11    0.11
 -12   4   5    0.09    0.14
  12  -4   5    0.40    0.13
 -12   4  -6    0.60    0.17
 -12   4   6    0.95    0.24
 -12   4   7    0.11    0.12
 -12   5   0    0.78    0.19
 -12   5  -1    0.43    0.17
 -12   5   1    0.61    0.16
 -12   5   2    1.26    0.24
 -13   0   0   -0.03    0.15
 -13   0  -1    0.07    0.15
 -13   0   1   -0.15    0.22
 -13   0  -2    3.48    0.47
 -13   0   2    4.18    0.51
 -13   0  -3    0.24    0.14
 -13   0   3   -0.06    0.19
  13   0   4    0.85    0.25
 -13   0  -4    0.77    0.20
 -13   0   4    0.96    0.27
  13   0   5    0.23    0.19
 -13   0  -5   -0.14    0.16
 -13   0   5    0.07    0.14
 -13   0  -6    1.65    0.30
 -13   0   6    1.97    0.32
  13   0   6    2.13    0.32
 -13   0  -7    0.17    0.14
 -13   0   7    0.33    0.16
  13   0   8    7.55    0.53
 -13   0   8    7.78    0.53
  13   0   9   -0.02    0.08
 -13  -1   0    0.16    0.19
 -13   1   0    0.07    0.15
 -13  -1  -1    0.74    0.24
 -13  -1   1    0.88    0.25
 -13   1  -1    0.52    0.20
 -13   1   1    0.64    0.25
 -13  -1  -2   -0.18    0.17
 -13  -1   2    0.19    0.16
 -13   1  -2    0.11    0.18
 -13   1   2    0.24    0.20
  13   1   3    0.57    0.21
 -13  -1  -3    1.06    0.25
 -13  -1   3    1.25    0.25
 -13   1  -3    1.41    0.32
 -13   1   3    1.38    0.29
  13   1   4    0.51    0.20
 -13  -1  -4    0.22    0.19
 -13  -1   4    0.33    0.13
 -13   1  -4    0.25    0.11
 -13   1   4    0.24    0.14
  13  -1   5    0.31    0.17
 -13  -1  -5    0.00    0.14
 -13  -1   5    0.34    0.18
 -13   1  -5   -0.01    0.12
 -13   1   5    0.10    0.16
  13   1   5    0.25    0.12
  13   1   6    3.86    0.38
  13  -1   6    3.54    0.42
 -13  -1  -6    3.49    0.38
 -13  -1   6    3.81    0.41
 -13   1  -6    2.84    0.34
 -13   1   6    4.06    0.45
 -13  -1   7    0.05    0.10
 -13   1   7   -0.01    0.11
  13   1   7    0.18    0.13
  13  -1   7    0.09    0.13
  13   1   8    3.72    0.34
  13  -1   8    4.20    0.40
 -13  -1   8    4.01    0.37
 -13   1   8    4.47    0.40
  13  -1   9    0.86    0.19
  13  -1  10    1.90    0.26
 -13  -2   0    0.21    0.15
 -13   2   0    0.52    0.24
 -13  -2  -1    1.35    0.28
 -13  -2   1    1.61    0.31
 -13   2  -1    0.98    0.25
 -13   2   1    1.13    0.29
 -13  -2  -2    6.29    0.55
 -13  -2   2    6.49    0.59
 -13   2  -2    5.77    0.57
 -13   2   2    5.00    0.55
 -13  -2  -3    4.61    0.48
 -13  -2   3    4.63    0.46
 -13   2  -3    4.41    0.50
 -13   2   3    4.32    0.49
  13  -2   4    2.96    0.38
 -13  -2  -4    2.43    0.34
 -13  -2   4    3.14    0.39
 -13   2  -4    2.53    0.38
 -13   2   4    2.73    0.39
  13  -2   5    1.77    0.30
 -13  -2  -5    1.73    0.27
 -13  -2   5    2.17    0.32
 -13   2  -5    1.43    0.26
 -13   2   5    1.92    0.33
 -13  -2  -6    0.00    0.09
 -13  -2   6   -0.10    0.13
 -13   2  -6   -0.01    0.09
 -13   2   6   -0.08    0.11
  13  -2   6   -0.05    0.10
 -13  -2   7    0.34    0.13
 -13   2   7    0.24    0.14
  13  -2   7    0.70    0.17
  13  -2   8    0.19    0.09
 -13  -3   0    0.17    0.15
 -13   3   0    0.06    0.12
 -13  -3  -1    0.25    0.15
 -13  -3   1    0.36    0.16
 -13   3  -1   -0.04    0.16
 -13   3   1    0.27    0.16
  13  -3   2    0.18    0.11
 -13  -3  -2    0.16    0.13
 -13  -3   2    0.26    0.14
 -13   3  -2    0.06    0.11
 -13   3   2    0.08    0.14
  13  -3   3    1.53    0.25
 -13  -3  -3    1.52    0.25
 -13  -3   3    1.93    0.29
 -13   3   3    2.12    0.32
 -13  -3   4   -0.20    0.13
 -13   3   4    0.23    0.16
  13  -3   4    0.24    0.11
   0   0   0    0.00    0.00


TITL salolfrag1_auto in Pbca
REM Pbca (#61, found as Pcab in ba-c setting)
CELL 1.54184  11.304968   8.106715  23.495668  90.0000  90.0000  90.0000
ZERR    8.00   0.000547   0.000405   0.001177   0.0000   0.0000   0.0000
LATT  1
SYMM -x+1/2,-y, z+1/2
SYMM -x, y+1/2,-z+1/2
SYMM  x+1/2,-y+1/2,-z
SFAC C H O
UNIT 104.00 80.00 24.00
TREF
HKLF 4
END
_computing_structure_solution     'SHELXT 2014/5 (Sheldrick, 2014)'
;
_shelx_hkl_checksum                80354
_olex2_submission_special_instructions  'No special instructions were received'
_oxdiff_exptl_absorpt_empirical_details
;
Empirical correction (ABSPACK) includes:
- Absorption correction using spherical harmonics
- Frame scaling
;
_oxdiff_exptl_absorpt_empirical_full_max  1.493
_oxdiff_exptl_absorpt_empirical_full_min  0.753
