# Supplementary material for: Quantitative analysis of facet growth during directional solidification of salol
Source: Acta Crystallogr B Struct Sci Cryst Eng Mater. 2026 Mar 5;82(Pt 2):143–53. doi: 10.1107/S2052520626001769 (PMC13058903; doi:10.1107/S2052520626001769)
Supplement: Supplementary file 2 [file b-82-00143-Isup2.hkl]

data_I                                                                          
_shelx_title ' salolfrag1_auto_a.res in Pbca'                                   
_shelx_refln_list_code          4                                               
_shelx_F_calc_maximum      207.61                                               
_exptl_crystal_F_000       896.00                                               
_reflns_d_resolution_high  0.8096                                               
                                                                                
loop_                                                                           
 _space_group_symop_operation_xyz                                               
 'x, y, z'                                                                      
 '-x+1/2, -y, z+1/2'                                                            
 '-x, y+1/2, -z+1/2'                                                            
 'x+1/2, -y+1/2, -z'                                                            
 '-x, -y, -z'                                                                   
 'x-1/2, y, -z-1/2'                                                             
 'x, -y-1/2, z-1/2'                                                             
 '-x-1/2, y-1/2, z'                                                             
                                                                                
_cell_length_a    11.3050                                                       
_cell_length_b     8.1067                                                       
_cell_length_c    23.4957                                                       
_cell_angle_alpha  90.000                                                       
_cell_angle_beta   90.000                                                       
_cell_angle_gamma  90.000                                                       
                                                                                
_shelx_F_squared_multiplier     1.000                                           
                                                                                
loop_                                                                           
 _refln_index_h                                                                 
 _refln_index_k                                                                 
 _refln_index_l                                                                 
 _refln_F_squared_calc                                                          
 _refln_F_squared_meas                                                          
 _refln_F_squared_sigma                                                         
 _refln_observed_status                                                         
   2   0   0      12561.64      11640.71        88.54 o                         
   4   0   0       2704.74       2466.44        23.23 o                         
   6   0   0        395.00        398.39        17.47 o                         
   8   0   0          4.75         10.90         3.69 o                         
  10   0   0         57.58         56.61         4.59 o                         
  12   0   0         31.15         36.03         3.31 o                         
   2   1   0        691.87        721.72        12.93 o                         
   4   1   0       1103.15       1127.16        13.71 o                         
   6   1   0       1978.43       1924.96        27.37 o                         
   8   1   0        206.25        202.26         6.29 o                         
  10   1   0          2.82          1.91         0.72 o                         
  12   1   0          0.50          1.31         0.68 o                         
   0   2   0      23391.71      21543.41        83.69 o                         
   2   2   0      12422.70      13024.17        89.45 o                         
   4   2   0        903.98        896.97        14.92 o                         
   6   2   0        182.11        168.35         8.43 o                         
   8   2   0        408.04        403.02        12.57 o                         
  10   2   0          2.76          2.31         0.93 o                         
  12   2   0          1.71          2.15         0.64 o                         
   2   3   0       1029.57       1066.73        21.05 o                         
   4   3   0       5680.46       6289.88        99.88 o                         
   6   3   0          0.08         -0.92         0.92 o                         
   8   3   0          4.55          5.73         1.19 o                         
  10   3   0         82.29         74.46         5.01 o                         
  12   3   0         43.60         41.61         2.40 o                         
   0   4   0       1640.42       1456.98        27.11 o                         
   2   4   0         44.16         48.77         5.21 o                         
   4   4   0       4096.29       3988.89        55.08 o                         
   6   4   0         19.03         19.33         2.38 o                         
   8   4   0         52.15         59.09         4.35 o                         
  10   4   0          3.05          1.28         0.72 o                         
  12   4   0          5.72          2.83         0.86 o                         
   2   5   0        136.66        145.11        10.26 o                         
   4   5   0         94.30         97.78         3.36 o                         
   6   5   0        128.39        127.72         6.35 o                         
   8   5   0         29.58         28.16         3.07 o                         
  12   5   0          5.27          2.69         0.66 o                         
   0   6   0        159.61        170.95         7.08 o                         
   2   6   0          8.34          7.95         0.88 o                         
   4   6   0        218.63        217.62         5.92 o                         
   2   7   0          0.58          0.17         0.36 o                         
   4   7   0        135.56        150.47         4.08 o                         
   6   7   0         80.07         90.69         5.49 o                         
   8   7   0         38.01         39.14         3.21 o                         
   0   8   0          9.23          7.18         1.12 o                         
   2   8   0         75.79         79.98         2.86 o                         
   4   8   0          6.34          5.25         1.21 o                         
   6   8   0         38.00         31.27         2.86 o                         
   8   8   0         16.84         18.77         1.69 o                         
   2   9   0         29.55         25.37         2.57 o                         
   4   9   0         30.40         27.60         1.64 o                         
   1   1   1       1843.23       1773.63        18.55 o                         
   2   1   1       4130.19       3974.05        21.55 o                         
   3   1   1       9720.85       9550.75        63.92 o                         
   4   1   1        956.26        937.44        10.00 o                         
   5   1   1          9.63          9.07         1.11 o                         
   6   1   1        124.22        139.46         5.15 o                         
   7   1   1          4.11          4.97         1.14 o                         
   8   1   1        136.50        134.53         3.61 o                         
   9   1   1          5.02          3.33         0.74 o                         
  10   1   1         22.23         21.38         1.43 o                         
  11   1   1         11.52         11.54         1.03 o                         
  12   1   1          2.81          3.69         0.55 o                         
  13   1   1          2.10          2.39         0.40 o                         
   0   2   1      12155.73      11990.93        60.67 o                         
   1   2   1      16545.79      16527.46        36.50 o                         
   2   2   1       3426.86       3489.55        23.52 o                         
   3   2   1       4240.89       4165.81        34.14 o                         
   4   2   1        195.23        201.62         5.60 o                         
   5   2   1        183.85        192.05         5.21 o                         
   6   2   1        277.90        300.97         7.86 o                         
   7   2   1         55.04         56.69         3.73 o                         
   8   2   1         20.78         22.46         1.59 o                         
   9   2   1          0.26          0.98         0.84 o                         
  10   2   1          3.76          3.07         1.26 o                         
  11   2   1          2.26          3.56         0.63 o                         
  12   2   1          0.04          0.22         0.34 o                         
  13   2   1          4.86          4.42         0.48 o                         
   1   3   1        480.25        477.08         9.49 o                         
   2   3   1       3370.52       3430.29        23.47 o                         
   3   3   1       1491.14       1546.95        18.14 o                         
   4   3   1        104.73        118.00         6.07 o                         
   5   3   1       1266.98       1359.16        23.87 o                         
   6   3   1          2.04          1.01         0.73 o                         
   7   3   1         19.07         18.64         2.56 o                         
   8   3   1          6.54          6.95         1.04 o                         
   9   3   1          3.99          2.41         1.45 o                         
  10   3   1          0.05          0.19         0.58 o                         
  11   3   1          3.25          4.11         0.78 o                         
  12   3   1         11.94         13.69         0.95 o                         
  13   3   1          0.81          0.73         0.27 o                         
   0   4   1        261.13        251.62         7.97 o                         
   1   4   1         30.33         28.66         2.72 o                         
   2   4   1        167.33        175.56         7.00 o                         
   3   4   1       5287.95       5446.30        41.70 o                         
   4   4   1         13.30         23.18         3.20 o                         
   5   4   1        585.52        537.56        22.05 o                         
   6   4   1        104.68        100.30         5.61 o                         
   7   4   1          1.09          2.05         0.76 o                         
   8   4   1         66.59         73.13         5.54 o                         
   9   4   1          0.44          1.25         0.60 o                         
  10   4   1          3.78          6.14         1.08 o                         
  11   4   1          0.17         -0.15         0.39 o                         
  12   4   1          0.11         -0.47         0.47 o                         
   1   5   1         20.80         14.91         1.60 o                         
   2   5   1        316.06        323.36        14.09 o                         
   3   5   1         54.32         67.72         7.66 o                         
   4   5   1         80.87         78.09         2.26 o                         
   5   5   1        180.82        185.51         3.57 o                         
   6   5   1         59.01         62.19         2.47 o                         
   7   5   1         83.26         78.98         3.58 o                         
   8   5   1          3.18          2.57         0.84 o                         
   9   5   1         11.64         11.97         2.07 o                         
  12   5   1          3.31          1.84         0.40 o                         
   0   6   1          3.93          6.44         0.88 o                         
   1   6   1        174.63        167.83         3.27 o                         
   2   6   1         96.56         94.70         2.42 o                         
   3   6   1         56.08         53.33         1.80 o                         
   4   6   1        140.76        143.58         4.01 o                         
   5   6   1        468.98        445.35        12.04 o                         
  11   6   1          7.20          1.97         0.46 o                         
   1   7   1          7.29          9.26         0.74 o                         
   2   7   1          2.68          1.77         0.39 o                         
   3   7   1          4.90          4.98         0.63 o                         
   4   7   1         29.23         27.88         1.42 o                         
   5   7   1          0.61          0.50         0.66 o                         
   6   7   1         35.87         41.43         2.66 o                         
   7   7   1         39.08         42.68         2.54 o                         
   8   7   1          1.26          0.03         0.45 o                         
   9   7   1         53.22         54.13         2.36 o                         
   0   8   1          2.16          2.77         0.46 o                         
   1   8   1          4.88          3.01         0.44 o                         
   2   8   1         20.12         22.13         1.22 o                         
   3   8   1         17.93         16.90         1.03 o                         
   4   8   1          1.44          1.51         0.63 o                         
   5   8   1          0.02          0.46         0.41 o                         
   6   8   1          3.82          2.64         0.62 o                         
   7   8   1         44.31         34.90         2.55 o                         
   8   8   1         11.23         12.62         1.00 o                         
   1   9   1         15.67         16.65         0.92 o                         
   2   9   1          0.99          1.48         0.51 o                         
   3   9   1          0.92          0.81         0.30 o                         
   4   9   1         10.17          8.40         0.75 o                         
   5   9   1          0.01         -0.15         0.21 o                         
   0   0   2       6360.27       6306.66        20.38 o                         
   1   0   2         28.02         21.90         3.32 o                         
   2   0   2          0.03          0.17         0.18 o                         
   3   0   2        625.36        569.75        17.39 o                         
   4   0   2       1432.74       1381.81        18.03 o                         
   5   0   2        209.37        220.23         6.53 o                         
   6   0   2        564.68        563.62        11.70 o                         
   7   0   2       2006.26       2010.30        30.70 o                         
   8   0   2         18.26         17.98         1.83 o                         
   9   0   2         21.53         24.49         1.88 o                         
  10   0   2          0.23          1.22         0.88 o                         
  11   0   2         27.13         25.69         2.14 o                         
  12   0   2         74.89         78.76         3.40 o                         
  13   0   2         15.41         13.23         1.21 o                         
   1   1   2      13672.86      14611.34        33.02 o                         
   2   1   2      23005.68      24044.87        68.04 o                         
   3   1   2         26.06         36.43         2.09 o                         
   4   1   2        303.51        292.02         5.01 o                         
   5   1   2        193.39        193.65         4.28 o                         
   6   1   2        431.50        472.85         8.64 o                         
   7   1   2        255.35        272.28         8.04 o                         
   8   1   2          9.73         12.33         1.10 o                         
   9   1   2        259.78        266.87         5.71 o                         
  10   1   2        106.68        108.97         3.13 o                         
  11   1   2         25.07         29.37         1.63 o                         
  12   1   2          0.42          0.38         0.41 o                         
  13   1   2          0.66          0.30         0.30 o                         
   1   2   2       1075.84       1041.94        10.92 o                         
   2   2   2      43100.48      46942.17       215.56 o                         
   3   2   2        499.13        461.77         8.26 o                         
   4   2   2        412.86        430.73         7.56 o                         
   5   2   2        766.50        791.56        12.26 o                         
   6   2   2         86.81         64.49         3.31 o                         
   7   2   2        102.06        119.98         6.58 o                         
   8   2   2         35.79         39.01         3.28 o                         
   9   2   2         32.29         29.39         2.03 o                         
  10   2   2          6.19          5.56         1.11 o                         
  11   2   2          2.68          2.30         0.49 o                         
  12   2   2          0.12          0.13         0.33 o                         
  13   2   2         20.36         20.45         1.00 o                         
   1   3   2        827.26        804.77         9.87 o                         
   2   3   2        335.44        308.82         6.98 o                         
   3   3   2       2394.20       2518.98        19.21 o                         
   4   3   2        117.80        144.28         7.31 o                         
   5   3   2        178.68        179.32         7.47 o                         
   6   3   2         66.55         70.64         6.00 o                         
   7   3   2        223.66        214.41         4.91 o                         
   8   3   2        170.91        154.70         4.67 o                         
   9   3   2        202.86        204.01        10.17 o                         
  10   3   2          0.59          0.70         0.59 o                         
  11   3   2         19.38         25.03         2.21 o                         
  12   3   2          6.39          6.58         0.65 o                         
  13   3   2          0.00          0.50         0.19 o                         
   0   4   2        293.32        269.81         8.17 o                         
   1   4   2          0.81          1.06         0.66 o                         
   2   4   2       1029.01       1117.27        15.34 o                         
   3   4   2         24.20         29.17         3.43 o                         
   4   4   2        617.91        603.55        23.36 o                         
   5   4   2        430.06        395.64        19.54 o                         
   6   4   2         77.90         79.14         3.31 o                         
   7   4   2         46.32         47.01         4.18 o                         
   8   4   2        232.06        237.48         6.48 o                         
   9   4   2          0.38          0.83         1.86 o                         
  10   4   2          9.05          8.68         1.22 o                         
  11   4   2         10.36         12.36         1.25 o                         
  12   4   2          1.60          1.01         0.32 o                         
   1   5   2         46.94         47.61         3.39 o                         
   2   5   2         63.81         64.90         7.25 o                         
   3   5   2         76.63         79.63         3.03 o                         
   4   5   2         24.45         24.17         1.28 o                         
   5   5   2          0.36          0.72         0.44 o                         
   6   5   2        433.29        455.10         8.32 o                         
   7   5   2          0.04         -0.26         0.55 o                         
   8   5   2         22.28         21.86         1.92 o                         
   9   5   2         20.82         24.92         2.80 o                         
  12   5   2         10.63          4.35         0.83 o                         
   0   6   2          0.22          0.57         0.56 o                         
   1   6   2        108.53        112.19         3.05 o                         
   2   6   2         29.85         28.57         1.40 o                         
   3   6   2         68.99         73.05         2.40 o                         
   4   6   2          6.10          8.61         1.04 o                         
   5   6   2        259.78        236.46         8.95 o                         
  11   6   2          1.41         -0.03         0.33 o                         
   1   7   2        188.06        188.32         4.02 o                         
   2   7   2         31.72         30.55         1.46 o                         
   3   7   2         44.01         45.23         1.78 o                         
   4   7   2        170.58        166.25         3.77 o                         
   5   7   2         13.02         17.99         1.79 o                         
   6   7   2          0.41          0.12         0.63 o                         
   7   7   2          3.83          5.06         0.94 o                         
   8   7   2         25.52         21.26         1.65 o                         
   9   7   2          3.96          2.54         0.59 o                         
   0   8   2          2.06          2.42         0.60 o                         
   1   8   2          2.70          2.43         0.50 o                         
   2   8   2         81.58         82.80         2.11 o                         
   3   8   2          2.00          2.18         0.39 o                         
   4   8   2         43.02         44.80         2.55 o                         
   5   8   2         40.36         46.23         2.49 o                         
   6   8   2          5.03          3.24         0.70 o                         
   7   8   2          3.78          2.66         0.58 o                         
   8   8   2         19.67         23.47         1.93 o                         
   1   9   2         23.89         21.70         0.97 o                         
   2   9   2          0.07          0.03         0.23 o                         
   3   9   2         11.87         10.09         1.04 o                         
   4   9   2          4.17          2.91         0.92 o                         
   5   9   2          1.20          0.35         0.37 o                         
   1   1   3       3082.09       3128.23        25.51 o                         
   2   1   3       1952.42       1834.96        12.52 o                         
   3   1   3        103.43        118.68         3.57 o                         
   4   1   3        161.52        158.02         5.71 o                         
   5   1   3       1127.13       1111.58        12.54 o                         
   6   1   3          8.79          8.42         1.20 o                         
   7   1   3         78.62         68.80         4.03 o                         
   8   1   3         23.49         30.73         1.85 o                         
   9   1   3         46.72         41.90         2.30 o                         
  10   1   3          2.51          3.56         0.62 o                         
  11   1   3         43.68         45.44         1.97 o                         
  12   1   3          1.09          1.87         0.58 o                         
  13   1   3          4.42          3.95         0.44 o                         
   1   2   3       1455.25       1441.56        11.76 o                         
   2   2   3        102.31        104.90         3.27 o                         
   3   2   3       1555.56       1605.30        13.97 o                         
   4   2   3         73.50         63.67         2.67 o                         
   5   2   3        246.36        273.72         6.82 o                         
   6   2   3          8.23         13.74         1.89 o                         
   7   2   3        108.89        105.71         3.99 o                         
   8   2   3         48.10         48.93         2.37 o                         
   9   2   3         29.03         27.79         1.99 o                         
  10   2   3         13.61         15.74         1.70 o                         
  11   2   3         21.28         17.47         1.22 o                         
  12   2   3          2.07          2.39         0.45 o                         
  13   2   3         13.62         15.54         0.83 o                         
   1   3   3         71.93         81.19         3.50 o                         
   2   3   3        321.68        359.81         6.78 o                         
   3   3   3        728.34        700.59        10.04 o                         
   4   3   3       1468.90       1545.64        24.06 o                         
   5   3   3         44.75         29.91         3.19 o                         
   6   3   3        298.16        285.98        13.11 o                         
   7   3   3        360.91        352.33         9.30 o                         
   8   3   3         64.46         67.25         3.49 o                         
   9   3   3        152.44        144.88         4.85 o                         
  10   3   3          0.00          0.84         0.60 o                         
  11   3   3          5.89          5.06         0.71 o                         
  12   3   3          0.14         -0.09         0.26 o                         
  13   3   3          6.58          6.07         0.50 o                         
   0   4   3        277.90        269.63         6.77 o                         
   1   4   3       1300.95       1384.37        18.90 o                         
   2   4   3        886.59        914.91        18.56 o                         
   3   4   3          1.90          2.00         0.85 o                         
   4   4   3       1490.75       1493.90       125.82 o                         
   5   4   3          1.42          3.21         2.35 o                         
   6   4   3          0.06          0.45         0.36 o                         
   7   4   3         11.59          8.80         1.50 o                         
   8   4   3         41.24         44.26         2.73 o                         
   9   4   3          3.13          3.16         0.86 o                         
  10   4   3         16.55         17.08         1.57 o                         
  11   4   3          1.17          1.00         0.46 o                         
  12   4   3          0.00         -0.02         0.27 o                         
   1   5   3         12.13          9.91         2.12 o                         
   2   5   3        833.92        803.92        26.41 o                         
   3   5   3        119.07        127.70         8.08 o                         
   4   5   3        281.98        284.66         3.92 o                         
   5   5   3        276.70        272.41         4.95 o                         
   6   5   3          1.02          3.38         0.94 o                         
   7   5   3        289.74        273.20         5.20 o                         
   8   5   3         18.20         19.50         2.59 o                         
   0   6   3        220.80        236.74         5.77 o                         
   1   6   3          1.32          1.40         0.31 o                         
   2   6   3          1.04          1.18         0.32 o                         
   3   6   3         10.46         10.41         0.79 o                         
   4   6   3         12.03         12.40         1.01 o                         
   5   6   3         67.41         59.26         4.33 o                         
  11   6   3          0.02          0.12         0.27 o                         
   1   7   3         51.31         49.42         2.46 o                         
   2   7   3         34.60         35.69         1.67 o                         
   3   7   3         15.24         16.78         1.09 o                         
   4   7   3         74.56         75.95         2.52 o                         
   5   7   3          0.01          0.05         0.55 o                         
   6   7   3         15.53         13.86         1.54 o                         
   7   7   3          0.15          0.35         0.44 o                         
   8   7   3          0.31          1.00         0.44 o                         
   9   7   3          0.02         -0.36         0.36 o                         
   0   8   3          5.43          4.05         0.68 o                         
   1   8   3         12.30         13.91         0.99 o                         
   2   8   3          9.50          9.65         0.84 o                         
   3   8   3         30.59         31.67         1.59 o                         
   4   8   3          0.60          1.90         0.43 o                         
   5   8   3          0.57          0.91         0.53 o                         
   6   8   3          1.35          0.65         0.28 o                         
   7   8   3         10.03          7.59         1.50 o                         
   8   8   3         10.09         11.39         1.35 o                         
   1   9   3         11.34         12.79         0.74 o                         
   2   9   3          0.41          0.15         0.27 o                         
   3   9   3         20.79         17.71         1.15 o                         
   4   9   3          9.98          8.05         0.76 o                         
   5   9   3          1.31          2.07         0.64 o                         
   0   0   4       5649.63       4819.77        25.15 o                         
   1   0   4       3336.64       3141.85        24.55 o                         
   2   0   4       4283.22       3972.62        72.40 o                         
   3   0   4       1201.64       1101.30        11.04 o                         
   4   0   4       3840.32       3948.87        31.95 o                         
   5   0   4       2042.96       2067.53        25.20 o                         
   6   0   4       1029.85       1127.05        24.95 o                         
   7   0   4        114.85         97.21         5.44 o                         
   8   0   4         30.62         28.18         2.55 o                         
   9   0   4         81.73         83.53         3.55 o                         
  10   0   4         75.34         73.90         3.61 o                         
  11   0   4        290.79        296.91         6.97 o                         
  12   0   4         61.40         72.46         3.21 o                         
  13   0   4          1.65          2.93         0.47 o                         
   1   1   4       2580.78       2609.53        24.14 o                         
   2   1   4       1567.41       1471.59        26.04 o                         
   3   1   4        256.23        257.76         4.60 o                         
   4   1   4        711.69        712.07        11.56 o                         
   5   1   4       1314.41       1425.06        31.00 o                         
   6   1   4       1042.02       1111.36        13.28 o                         
   7   1   4        236.45        242.55         7.98 o                         
   8   1   4         86.08         82.89         3.03 o                         
   9   1   4         87.53         92.76         3.53 o                         
  10   1   4        129.57        131.01         3.40 o                         
  11   1   4         45.33         53.43         2.09 o                         
  12   1   4          1.40          1.76         0.45 o                         
  13   1   4          1.15          1.03         0.22 o                         
   1   2   4        634.09        616.84        17.68 o                         
   2   2   4       1023.82        942.85        14.87 o                         
   3   2   4       1373.80       1327.62        11.74 o                         
   4   2   4         72.14         79.06         3.19 o                         
   5   2   4        554.84        566.12        12.65 o                         
   6   2   4         56.72         70.80         4.92 o                         
   7   2   4        266.13        258.50         5.06 o                         
   8   2   4         30.13         29.90         1.93 o                         
   9   2   4        496.40        513.48         8.28 o                         
  10   2   4        220.06        229.04         6.12 o                         
  11   2   4         36.42         33.96         1.75 o                         
  12   2   4          8.72          8.67         0.72 o                         
  13   2   4         11.05          9.54         0.58 o                         
   1   3   4        172.43        172.47         4.62 o                         
   2   3   4         36.83         34.48         1.66 o                         
   3   3   4        374.03        365.40         9.28 o                         
   4   3   4       1820.94       1893.53        28.86 o                         
   5   3   4        113.69        112.28         6.12 o                         
   6   3   4         59.36         42.70         5.14 o                         
   7   3   4        139.97        135.70         3.92 o                         
   8   3   4         16.86         25.13         1.79 o                         
   9   3   4          5.03          2.47         1.41 o                         
  10   3   4         33.09         32.78         2.24 o                         
  11   3   4          2.40          1.36         0.37 o                         
  12   3   4          0.99          0.47         0.27 o                         
  13   3   4          0.01          0.31         0.47 o                         
   0   4   4        515.77        512.22        10.79 o                         
   1   4   4       2004.85       2103.52        21.05 o                         
   2   4   4         55.54         60.50         5.03 o                         
   3   4   4          3.85          1.37         1.19 o                         
   4   4   4        377.11        336.51        25.05 o                         
   5   4   4         46.47         51.01         2.24 o                         
   6   4   4         66.23         65.93         2.41 o                         
   7   4   4         22.00         25.38         1.99 o                         
   8   4   4         88.44         81.00         4.13 o                         
   9   4   4          5.17          3.90         0.90 o                         
  10   4   4         88.58         85.01         6.47 o                         
  11   4   4         14.17         15.02         1.35 o                         
  12   4   4          5.69          2.05         0.57 o                         
   1   5   4        271.55        280.46        11.05 o                         
   2   5   4         76.78         72.04         5.85 o                         
   3   5   4         12.19         12.45         0.92 o                         
   4   5   4        174.90        171.36         3.15 o                         
   5   5   4        834.69        763.49         8.51 o                         
   6   5   4        458.93        423.03        11.00 o                         
   7   5   4        180.89        174.26         8.89 o                         
   8   5   4          1.22          1.97         1.24 o                         
   0   6   4        984.10       1045.05        12.20 o                         
   1   6   4          3.59          3.27         0.41 o                         
   2   6   4         44.83         48.47         1.57 o                         
   3   6   4          0.11         -0.04         0.24 o                         
   4   6   4         16.44         18.39         1.22 o                         
   5   6   4         55.99         60.78         3.22 o                         
   6   6   4         70.10         72.66         4.66 o                         
  10   6   4         10.23         10.70         1.66 o                         
  11   6   4          0.97          1.93         0.62 o                         
   1   7   4         24.82         27.94         1.63 o                         
   2   7   4          1.07          2.34         0.43 o                         
   3   7   4          0.02         -0.13         0.35 o                         
   4   7   4         46.73         44.91         1.93 o                         
   5   7   4         26.39         25.62         2.08 o                         
   6   7   4         26.48         25.25         2.33 o                         
   7   7   4         29.57         32.91         2.14 o                         
   8   7   4         20.10         19.83         1.57 o                         
   9   7   4          0.28         -0.08         0.31 o                         
   0   8   4         17.43         16.66         1.42 o                         
   1   8   4          2.72          3.78         0.53 o                         
   2   8   4          0.00          0.10         0.55 o                         
   3   8   4         38.33         42.19         1.81 o                         
   4   8   4          0.97          2.10         0.58 o                         
   5   8   4          5.43          4.30         0.79 o                         
   6   8   4         13.71         10.46         1.69 o                         
   7   8   4         19.14         18.46         1.97 o                         
   8   8   4          5.57          3.69         0.79 o                         
   1   9   4         12.52         10.80         0.73 o                         
   2   9   4         33.31         32.81         1.39 o                         
   3   9   4          0.28          1.13         0.41 o                         
   4   9   4          2.73          1.68         0.42 o                         
   5   9   4          0.02          0.01         0.55 o                         
   1   1   5        632.47        607.21         9.17 o                         
   2   1   5         24.47         20.93         1.48 o                         
   3   1   5        965.77        853.20        10.30 o                         
   4   1   5        169.05        178.00         4.24 o                         
   5   1   5        228.83        212.89         5.20 o                         
   6   1   5         90.10         98.43         4.67 o                         
   7   1   5         30.48         23.48         2.58 o                         
   8   1   5         31.22         25.88         1.79 o                         
   9   1   5        147.39        153.58         4.54 o                         
  10   1   5          0.02          1.35         0.53 o                         
  11   1   5          1.28          2.12         0.59 o                         
  12   1   5          3.92          3.94         0.57 o                         
  13   1   5          0.55          0.53         0.21 o                         
   0   2   5       1255.64       1157.99         8.59 o                         
   1   2   5        730.85        686.57        23.56 o                         
   2   2   5        178.62        173.68        12.44 o                         
   3   2   5       2005.97       2036.86        23.86 o                         
   4   2   5       1187.17       1196.30        22.45 o                         
   5   2   5          2.15          2.62         1.03 o                         
   6   2   5        563.93        608.58        14.71 o                         
   7   2   5         57.98         71.01         2.65 o                         
   8   2   5        109.13         97.05         3.46 o                         
   9   2   5        189.26        175.49         5.04 o                         
  10   2   5          6.67          9.25         1.31 o                         
  11   2   5         38.36         33.09         1.62 o                         
  12   2   5         50.99         47.57         2.67 o                         
  13   2   5          6.44          6.21         0.45 o                         
   1   3   5          0.05          0.63         0.32 o                         
   2   3   5        371.31        362.98        10.43 o                         
   3   3   5        273.47        264.27         9.39 o                         
   4   3   5        761.37        717.55        19.22 o                         
   5   3   5        347.91        357.26        11.12 o                         
   6   3   5         10.17          8.41         2.30 o                         
   7   3   5         16.98         17.18         1.36 o                         
   8   3   5         10.15         10.46         1.22 o                         
   9   3   5         53.49         50.96         2.80 o                         
  10   3   5         31.97         34.25         2.33 o                         
  11   3   5          0.08          0.40         0.39 o                         
  12   3   5          1.11          0.95         0.28 o                         
   0   4   5        138.27        158.99         7.43 o                         
   1   4   5        447.87        457.68         9.07 o                         
   2   4   5       1240.70       1301.47        23.88 o                         
   3   4   5        254.64        291.15        11.92 o                         
   4   4   5          0.03          0.92         1.47 o                         
   5   4   5         12.87         14.94         0.92 o                         
   6   4   5         54.38         51.68         2.06 o                         
   7   4   5        181.17        184.56         3.92 o                         
   8   4   5        362.71        366.81         7.45 o                         
   9   4   5         79.37         72.80         3.71 o                         
  10   4   5          0.02          0.26         0.39 o                         
  11   4   5          8.99          6.06         0.59 o                         
  12   4   5          2.75          0.69         0.32 o                         
   1   5   5          0.50          1.16         0.82 o                         
   2   5   5          1.00          1.25         0.49 o                         
   3   5   5        284.02        285.69         4.27 o                         
   4   5   5         19.50         19.54         1.19 o                         
   5   5   5          0.47          1.33         0.52 o                         
   6   5   5         48.53         46.49         3.73 o                         
   7   5   5          0.23          1.00         0.93 o                         
  11   5   5          0.13         -0.26         0.32 o                         
   0   6   5         75.52         80.23         2.85 o                         
   1   6   5          6.51          7.17         0.65 o                         
   2   6   5          0.47          0.62         0.26 o                         
   3   6   5          6.12          4.99         0.54 o                         
   4   6   5         25.12         28.31         1.35 o                         
   5   6   5         52.85         55.29         3.90 o                         
   6   6   5        111.85        118.36         5.97 o                         
  10   6   5          2.59          2.97         0.90 o                         
   1   7   5         19.68         21.15         1.40 o                         
   2   7   5         15.02         17.97         1.14 o                         
   3   7   5         60.35         67.93         2.45 o                         
   4   7   5         61.59         53.25         2.96 o                         
   5   7   5         59.22         53.72         2.92 o                         
   6   7   5          3.88          3.84         0.84 o                         
   7   7   5         26.17         23.87         1.83 o                         
   8   7   5          7.27          6.72         0.91 o                         
   9   7   5          4.30          3.94         0.62 o                         
   0   8   5          0.08          0.92         1.43 o                         
   1   8   5          7.43          5.82         0.64 o                         
   2   8   5         11.07         10.28         0.85 o                         
   3   8   5          7.33          7.46         0.79 o                         
   4   8   5         16.80         19.57         1.38 o                         
   5   8   5         35.36         35.59         2.07 o                         
   6   8   5          0.10          0.14         0.52 o                         
   7   8   5          2.05          1.86         0.66 o                         
   8   8   5          0.00         -0.14         0.31 o                         
   1   9   5          1.97          3.23         0.41 o                         
   2   9   5         17.90         17.42         0.89 o                         
   3   9   5         10.27         10.11         0.86 o                         
   4   9   5          1.01          0.63         0.28 o                         
   5   9   5          1.72          1.12         0.39 o                         
   0   0   6       6235.97       5887.21        33.49 o                         
   1   0   6         64.05         50.28         3.56 o                         
   2   0   6        364.91        337.17         7.41 o                         
   3   0   6          6.18          6.97         1.31 o                         
   4   0   6        856.99        895.36        13.13 o                         
   5   0   6       2810.44       2888.84        29.68 o                         
   6   0   6        540.30        530.25        21.31 o                         
   7   0   6        105.27        119.34         8.01 o                         
   8   0   6         14.90         12.51         1.56 o                         
   9   0   6         32.57         33.98         2.25 o                         
  10   0   6         53.68         50.45         2.90 o                         
  11   0   6        138.65        155.13         4.86 o                         
  12   0   6        194.54        191.72         4.82 o                         
  13   0   6          6.26          6.65         0.62 o                         
   1   1   6       3989.32       3875.95        17.46 o                         
   2   1   6        432.96        389.58         6.84 o                         
   3   1   6        131.01        128.09         5.72 o                         
   4   1   6        664.06        651.99         7.67 o                         
   5   1   6         10.91          0.76         1.73 o                         
   6   1   6         44.31         40.39         3.75 o                         
   7   1   6        371.43        373.82        12.18 o                         
   8   1   6         10.00         10.14         1.12 o                         
   9   1   6          6.51          5.44         0.68 o                         
  10   1   6         82.14         92.02         3.52 o                         
  11   1   6         93.69        107.04         3.07 o                         
  12   1   6         10.60          9.78         0.71 o                         
  13   1   6         13.32         12.38         0.55 o                         
   0   2   6          0.11         -0.55         0.90 o                         
   1   2   6       1904.85       1874.59        18.28 o                         
   2   2   6        136.35        123.78         5.33 o                         
   3   2   6       1175.77       1216.76        38.16 o                         
   4   2   6        132.22        129.05         6.79 o                         
   5   2   6         22.49         36.88         3.42 o                         
   6   2   6          1.17          1.47         1.04 o                         
   7   2   6        183.00        179.60         4.65 o                         
   8   2   6         62.08         64.34         2.69 o                         
   9   2   6        102.63        106.22         4.06 o                         
  10   2   6          5.56          5.55         0.72 o                         
  11   2   6          3.28          2.13         0.42 o                         
  12   2   6         45.20         41.86         1.59 o                         
  13   2   6          0.17         -0.15         0.16 o                         
   1   3   6        486.35        486.07        17.11 o                         
   2   3   6        684.08        740.57        14.61 o                         
   3   3   6       2931.55       3113.49        58.84 o                         
   4   3   6          5.51          4.04         1.16 o                         
   5   3   6         65.29         67.70         4.92 o                         
   6   3   6         37.41         31.29         2.54 o                         
   7   3   6        233.63        245.18         5.08 o                         
   8   3   6        169.88        159.09         4.40 o                         
   9   3   6          8.22         10.67         1.34 o                         
  10   3   6         49.57         59.99         2.91 o                         
  11   3   6          0.40         -0.10         0.33 o                         
  12   3   6          4.52          2.12         0.41 o                         
   0   4   6        146.94        137.55        12.33 o                         
   1   4   6         37.09         38.88         2.73 o                         
   2   4   6          0.01          0.21         0.94 o                         
   3   4   6         25.39         28.42         3.78 o                         
   4   4   6        426.88        401.37        21.63 o                         
   5   4   6        126.98        131.61         2.95 o                         
   6   4   6        168.30        160.40         3.46 o                         
   7   4   6        223.01        201.53         4.10 o                         
   8   4   6        180.57        181.58         5.24 o                         
   9   4   6          2.06          2.41         0.67 o                         
  10   4   6         11.06         11.32         0.99 o                         
  11   4   6          1.25          0.73         0.34 o                         
  12   4   6          4.65          2.61         0.60 o                         
   1   5   6        142.56        145.25         3.29 o                         
   2   5   6          3.68          4.02         0.47 o                         
   3   5   6         77.61         80.30         3.02 o                         
   4   5   6         77.57         74.61         2.56 o                         
   5   5   6          6.70          8.21         0.97 o                         
   6   5   6         42.27         41.52         3.26 o                         
   7   5   6         76.64         70.01         4.56 o                         
   8   5   6         85.95         82.89         4.59 o                         
  11   5   6          1.78          0.83         0.36 o                         
   0   6   6          2.35          2.25         0.72 o                         
   1   6   6         83.44         87.07         1.96 o                         
   2   6   6         18.12         18.72         1.00 o                         
   3   6   6          3.46          4.09         0.44 o                         
   4   6   6          2.81          2.23         0.63 o                         
   5   6   6         68.47         77.38         3.03 o                         
   6   6   6        208.35        203.76         7.88 o                         
   7   6   6         37.03         32.41         3.07 o                         
   9   6   6          1.60          0.21         0.66 o                         
  10   6   6          1.23          0.62         0.55 o                         
   1   7   6          0.53          0.51         0.39 o                         
   2   7   6          1.77          3.18         0.46 o                         
   3   7   6         54.53         57.65         2.22 o                         
   4   7   6          9.82         11.20         1.13 o                         
   5   7   6         15.46         19.87         1.95 o                         
   6   7   6          0.46         -0.17         0.69 o                         
   7   7   6          1.06          0.16         1.00 o                         
   8   7   6         12.58         12.87         1.20 o                         
   9   7   6          0.77          0.38         0.48 o                         
   0   8   6          5.36          7.51         1.06 o                         
   1   8   6          0.03         -0.22         0.36 o                         
   2   8   6          0.67          1.25         0.47 o                         
   3   8   6         16.46         21.20         1.26 o                         
   4   8   6         10.55         12.52         1.09 o                         
   5   8   6         28.82         31.72         2.90 o                         
   6   8   6         29.07         31.44         2.80 o                         
   7   8   6          0.71          1.69         0.72 o                         
   1   9   6          9.81          9.58         0.67 o                         
   2   9   6          7.27          5.90         0.51 o                         
   3   9   6          4.38          2.96         0.50 o                         
   4   9   6          0.01          0.35         0.36 o                         
   5   9   6          1.41          0.69         0.28 o                         
   1   1   7         22.84         17.65         1.22 o                         
   2   1   7        566.81        531.59         8.44 o                         
   3   1   7         20.71         18.32         1.71 o                         
   4   1   7          2.59          0.60         0.55 o                         
   5   1   7        163.26        180.69        12.37 o                         
   6   1   7        188.47        196.27         8.44 o                         
   7   1   7         38.69         46.78         4.34 o                         
   8   1   7         97.87         94.63         3.21 o                         
   9   1   7         17.56         18.66         1.20 o                         
  10   1   7         33.27         30.82         1.57 o                         
  11   1   7          9.40         11.85         0.94 o                         
  12   1   7          0.83          0.45         0.25 o                         
  13   1   7          0.33          0.25         0.20 o                         
   0   2   7       1337.61       1273.39        11.93 o                         
   1   2   7        599.25        588.30        10.53 o                         
   2   2   7         48.50         49.82         3.50 o                         
   3   2   7        768.91        798.93        15.68 o                         
   4   2   7         54.22         52.21         4.45 o                         
   5   2   7        476.29        496.29        18.29 o                         
   6   2   7         10.49         11.97         2.52 o                         
   7   2   7          0.35          1.23         0.49 o                         
   8   2   7          0.68          0.78         0.58 o                         
   9   2   7          0.65          1.32         1.02 o                         
  10   2   7         18.02         17.29         1.15 o                         
  11   2   7         17.12         17.68         0.95 o                         
  12   2   7          0.18          0.42         0.28 o                         
  13   2   7          1.55          1.50         0.45 o                         
   1   3   7        374.37        362.84        15.19 o                         
   2   3   7          0.49         10.74        11.13 o                         
   3   3   7        282.96        281.35        10.10 o                         
   4   3   7        196.52        237.06         8.55 o                         
   5   3   7          6.41         11.31         2.04 o                         
   6   3   7          0.61          1.02         0.45 o                         
   7   3   7         13.68         13.80         1.25 o                         
   8   3   7        149.33        142.50         4.15 o                         
   9   3   7         16.93         24.66         2.57 o                         
  10   3   7        136.80        125.43         4.10 o                         
  11   3   7          0.14         -0.05         0.44 o                         
  12   3   7          1.17         -0.12         0.26 o                         
   0   4   7        126.63        138.78         7.52 o                         
   1   4   7        165.56        166.76         5.87 o                         
   2   4   7        205.36        229.99        10.83 o                         
   3   4   7         25.34         25.73         3.70 o                         
   4   4   7        103.18        102.34         4.07 o                         
   5   4   7         28.74         28.16         1.27 o                         
   6   4   7        147.74        141.72         3.28 o                         
   7   4   7         72.06         78.32         2.57 o                         
   8   4   7         15.66         20.53         1.41 o                         
   9   4   7          6.80          9.50         0.97 o                         
  10   4   7         75.96         73.16         2.33 o                         
  11   4   7          2.77          1.75         0.47 o                         
  12   4   7          0.82          0.38         0.41 o                         
   1   5   7         91.56        102.48         2.05 o                         
   2   5   7         19.19         15.81         0.82 o                         
   3   5   7        227.72        224.95         3.23 o                         
   4   5   7          3.68          4.42         0.73 o                         
   5   5   7         72.77         73.61         2.66 o                         
   6   5   7         54.00         52.19         4.04 o                         
   7   5   7          3.61          7.38         1.52 o                         
   8   5   7         88.26         96.01         4.97 o                         
  11   5   7         13.91          4.97         0.93 o                         
   0   6   7         73.95         72.73         2.35 o                         
   1   6   7         78.11         82.51         1.91 o                         
   2   6   7         18.36         19.17         0.94 o                         
   3   6   7          1.60          0.91         0.29 o                         
   4   6   7         85.64         84.63         2.73 o                         
   5   6   7         20.64         25.30         1.58 o                         
   6   6   7         45.63         48.69         3.69 o                         
   7   6   7         22.95         21.17         1.82 o                         
   8   6   7          5.74          4.31         1.17 o                         
   9   6   7          4.49          3.76         1.17 o                         
  10   6   7          2.43          2.66         0.83 o                         
   1   7   7          0.03          0.04         0.33 o                         
   2   7   7         20.80         16.62         1.02 o                         
   3   7   7         29.01         29.04         1.57 o                         
   4   7   7          1.00          0.57         0.46 o                         
   5   7   7          0.24         -0.21         0.69 o                         
   6   7   7         72.21         75.36         4.87 o                         
   7   7   7          0.53          0.00         0.69 o                         
   8   7   7          0.44         -0.28         0.48 o                         
   9   7   7          1.52          1.76         0.62 o                         
   0   8   7          2.78          3.76         0.76 o                         
   1   8   7          1.05          0.94         0.46 o                         
   2   8   7          1.73          2.21         0.52 o                         
   3   8   7         19.69         22.45         1.23 o                         
   4   8   7          6.10          8.10         2.71 o                         
   5   8   7          6.66          6.00         1.35 o                         
   6   8   7          0.54          1.31         0.66 o                         
   7   8   7          0.73          0.41         0.38 o                         
   1   9   7         10.65         11.21         0.79 o                         
   2   9   7          1.63          1.34         0.43 o                         
   3   9   7          8.39          6.50         0.88 o                         
   4   9   7          6.98          6.96         0.80 o                         
   5   9   7          0.19          0.77         0.31 o                         
   0   0   8        501.42        511.09        11.09 o                         
   1   0   8        427.55        430.38         6.73 o                         
   2   0   8       1146.11       1053.99        14.22 o                         
   3   0   8         58.98         52.38         3.17 o                         
   4   0   8       1403.09       1418.49        14.64 o                         
   5   0   8        478.69        466.97        20.42 o                         
   6   0   8         54.09         67.55         8.53 o                         
   7   0   8        131.66        132.05         8.88 o                         
   8   0   8          8.24          9.32         1.12 o                         
   9   0   8         38.59         36.34         2.35 o                         
  10   0   8          0.00          0.79         0.64 o                         
  11   0   8         54.12         52.86         2.64 o                         
  12   0   8         90.33        102.00         2.58 o                         
  13   0   8         29.90         26.46         1.29 o                         
   1   1   8        123.85        148.76         2.56 o                         
   2   1   8        380.29        396.93         6.57 o                         
   3   1   8       2492.69       2571.81        25.07 o                         
   4   1   8        639.63        645.99        16.88 o                         
   5   1   8       1825.77       2004.09        42.31 o                         
   6   1   8        958.47        975.41        28.74 o                         
   7   1   8          7.47          4.08         1.05 o                         
   8   1   8          0.01          0.27         0.65 o                         
   9   1   8          6.47          5.70         0.72 o                         
  10   1   8         27.37         26.19         1.40 o                         
  11   1   8         21.80         24.50         1.12 o                         
  12   1   8          3.15          2.37         0.29 o                         
  13   1   8         15.08         14.09         0.65 o                         
   0   2   8       2440.88       2421.46        22.41 o                         
   1   2   8          5.94          4.35         1.05 o                         
   2   2   8        622.54        609.14        14.54 o                         
   3   2   8         73.65         68.00         4.70 o                         
   4   2   8        733.39        727.11        16.98 o                         
   5   2   8          0.83          3.71         1.50 o                         
   6   2   8         60.38         56.32         5.97 o                         
   7   2   8         30.27         30.13         1.73 o                         
   8   2   8        264.65        269.61         6.28 o                         
   9   2   8         20.43         17.28         1.27 o                         
  10   2   8         18.67         15.22         0.92 o                         
  11   2   8         75.50         76.80         1.84 o                         
  12   2   8          1.73          3.09         0.40 o                         
  13   2   8          0.45          0.66         0.31 o                         
   1   3   8        412.93        376.06        11.23 o                         
   2   3   8         86.74         83.42         5.09 o                         
   3   3   8          1.09          1.32         0.93 o                         
   4   3   8         17.53         12.32         3.07 o                         
   5   3   8          9.15          6.44         1.48 o                         
   6   3   8         99.16        112.74         3.33 o                         
   7   3   8          6.03          5.05         0.81 o                         
   8   3   8         35.48         35.72         1.81 o                         
   9   3   8         10.67         12.79         1.39 o                         
  10   3   8         11.21         11.22         0.90 o                         
  11   3   8         26.78         29.29         1.35 o                         
  12   3   8          1.81          0.73         0.24 o                         
   0   4   8        528.87        564.85        21.81 o                         
   1   4   8         49.59         51.96         4.77 o                         
   2   4   8        211.70        215.31        10.72 o                         
   3   4   8        117.34        112.58         8.09 o                         
   4   4   8         89.69         86.83         3.81 o                         
   5   4   8         47.19         54.16         2.35 o                         
   6   4   8          3.00          1.96         0.42 o                         
   7   4   8          3.12          2.06         0.48 o                         
   8   4   8          7.85          7.41         0.73 o                         
   9   4   8          6.72          7.63         0.84 o                         
  10   4   8         31.97         26.12         1.66 o                         
  11   4   8          0.27          0.41         0.29 o                         
   1   5   8        591.14        613.87         4.42 o                         
   2   5   8         53.50         54.40         1.55 o                         
   3   5   8         36.60         37.17         1.40 o                         
   4   5   8         73.00         75.38         2.64 o                         
   5   5   8         13.62         13.01         1.15 o                         
   6   5   8         14.87         13.84         2.11 o                         
   7   5   8         53.01         49.57         3.90 o                         
   8   5   8          9.89         10.94         1.69 o                         
  11   5   8          0.00          0.38         0.31 o                         
   0   6   8         73.36         72.18         2.40 o                         
   1   6   8          3.85          4.45         0.46 o                         
   2   6   8         36.19         39.64         1.34 o                         
   3   6   8         33.14         29.21         1.36 o                         
   4   6   8         31.50         34.78         1.77 o                         
   5   6   8         11.44         12.34         1.13 o                         
   6   6   8         66.25         64.81         5.30 o                         
   7   6   8          0.43          0.30         0.67 o                         
   8   6   8          9.76          8.28         1.62 o                         
   9   6   8          1.83          2.17         0.90 o                         
  10   6   8          0.00          0.45         0.45 o                         
   1   7   8         16.62         13.89         0.95 o                         
   2   7   8          0.21         -0.39         0.39 o                         
   3   7   8         14.05         16.05         1.07 o                         
   4   7   8          1.20          0.94         0.46 o                         
   5   7   8         38.21         42.49         3.80 o                         
   6   7   8         14.47         14.39         2.17 o                         
   7   7   8         54.17         53.47         3.76 o                         
   8   7   8         16.41         16.50         1.90 o                         
   9   7   8          0.08          0.41         0.45 o                         
   0   8   8          2.23          2.05         0.52 o                         
   1   8   8          0.25         -0.37         0.37 o                         
   2   8   8          0.01         -0.21         0.32 o                         
   3   8   8         18.70         18.86         1.38 o                         
   4   8   8          4.68          4.71         0.90 o                         
   5   8   8          0.85          0.24         0.52 o                         
   6   8   8          0.16          0.79         0.62 o                         
   7   8   8          1.20          0.86         0.45 o                         
   1   9   8          0.17          0.33         0.26 o                         
   2   9   8          0.00         -0.25         0.28 o                         
   3   9   8          0.30          0.53         0.33 o                         
   4   9   8          0.00          0.22         0.25 o                         
   1   1   9        214.98        219.15         3.24 o                         
   2   1   9       2192.75       2218.77        16.58 o                         
   3   1   9        331.80        356.52         8.20 o                         
   4   1   9        191.52        207.89         6.42 o                         
   5   1   9        421.21        416.59        19.68 o                         
   6   1   9         59.66         52.57         5.44 o                         
   7   1   9         14.49         13.37         1.48 o                         
   8   1   9          0.06          0.30         0.71 o                         
   9   1   9          9.27         11.74         0.92 o                         
  10   1   9          0.01          0.30         0.29 o                         
  11   1   9          3.94          5.00         0.46 o                         
  12   1   9          1.17          0.98         0.27 o                         
  13   1   9          3.04          2.97         0.66 o                         
   0   2   9       3412.41       3599.42        44.36 o                         
   1   2   9         53.89         49.03         2.69 o                         
   2   2   9        208.02        216.70         7.70 o                         
   3   2   9         56.65         43.88         3.88 o                         
   4   2   9        201.10        179.57         8.69 o                         
   5   2   9          1.75          1.62         1.16 o                         
   6   2   9          4.34          4.63         1.86 o                         
   7   2   9         34.44         33.04         1.80 o                         
   8   2   9        229.63        239.39         5.03 o                         
   9   2   9          7.48          4.99         0.63 o                         
  10   2   9         33.76         34.00         1.24 o                         
  11   2   9         23.07         27.90         1.10 o                         
  12   2   9          7.98          7.85         0.68 o                         
   1   3   9          8.55          5.41         1.56 o                         
   2   3   9       1435.39       1559.45        22.17 o                         
   3   3   9       1122.54       1138.08        21.18 o                         
   4   3   9         15.56          9.72         2.16 o                         
   5   3   9        423.43        448.59         9.78 o                         
   6   3   9        320.73        339.77         9.83 o                         
   7   3   9          0.31          0.58         0.79 o                         
   8   3   9         65.98         66.16         2.97 o                         
   9   3   9          6.60          6.29         0.84 o                         
  10   3   9          1.40          1.13         0.30 o                         
  11   3   9          0.91          0.88         0.36 o                         
  12   3   9          2.17          2.23         0.42 o                         
   0   4   9        470.47        468.50        20.48 o                         
   1   4   9        346.91        331.91        12.33 o                         
   2   4   9        128.95        122.28         7.58 o                         
   3   4   9         27.16         32.52         2.58 o                         
   4   4   9        170.80        160.47         4.17 o                         
   5   4   9         79.71         79.29         3.00 o                         
   6   4   9         72.60         67.24         3.40 o                         
   7   4   9         10.14          8.56         0.87 o                         
   8   4   9          0.07          0.81         0.53 o                         
   9   4   9         37.82         39.14         2.14 o                         
  10   4   9          0.03         -0.72         0.95 o                         
  11   4   9         13.04         13.37         0.87 o                         
   1   5   9        155.89        157.89         2.28 o                         
   2   5   9         17.21         15.65         0.86 o                         
   3   5   9         12.93         11.41         0.81 o                         
   4   5   9          0.72          1.25         0.66 o                         
   5   5   9         99.26         94.97         3.09 o                         
   6   5   9          0.23         -0.38         0.79 o                         
   7   5   9          3.91          3.66         1.07 o                         
   8   5   9         36.08         31.41         2.93 o                         
  10   5   9          0.89          1.03         0.64 o                         
   0   6   9          5.86          6.43         0.76 o                         
   1   6   9          1.16          1.85         0.45 o                         
   2   6   9         20.49         21.89         1.01 o                         
   3   6   9         40.78         39.25         1.66 o                         
   4   6   9         19.45         21.86         1.41 o                         
   5   6   9          0.13          0.18         0.36 o                         
   6   6   9          0.01          0.64         0.48 o                         
   7   6   9         21.29         22.10         1.83 o                         
   8   6   9         19.04         19.06         1.54 o                         
   9   6   9          3.40          3.90         1.00 o                         
   1   7   9         79.08         77.61         2.14 o                         
   2   7   9          6.52          5.59         0.59 o                         
   3   7   9          0.37          0.68         0.42 o                         
   4   7   9          9.08          8.68         0.98 o                         
   5   7   9          5.66          4.43         1.00 o                         
   6   7   9          4.25          4.35         1.24 o                         
   7   7   9          2.08          3.90         1.17 o                         
   8   7   9          0.42          1.41         0.66 o                         
   0   8   9          0.13          1.46         0.66 o                         
   1   8   9         22.33         22.68         1.26 o                         
   2   8   9          7.30          8.09         0.87 o                         
   3   8   9          0.35          1.25         0.51 o                         
   4   8   9          7.50          8.32         1.55 o                         
   5   8   9          6.10          4.76         1.07 o                         
   6   8   9          9.45          7.52         1.21 o                         
   7   8   9          2.14          1.97         0.59 o                         
   1   9   9          5.85          4.54         0.56 o                         
   2   9   9          0.21          0.47         0.29 o                         
   3   9   9          3.22          2.87         0.56 o                         
   4   9   9         25.13         20.98         2.71 o                         
   0   0  10          1.83          5.26         1.38 o                         
   1   0  10       5096.24       5344.90        98.87 o                         
   2   0  10       8060.26       8376.41        46.50 o                         
   3   0  10       4318.06       4580.30        35.20 o                         
   4   0  10          1.88          2.54         0.78 o                         
   5   0  10       1127.02       1189.94        34.31 o                         
   6   0  10       1050.99       1143.62        36.92 o                         
   7   0  10         39.09         53.05         8.56 o                         
   8   0  10          9.09          8.23         1.37 o                         
   9   0  10         35.78         33.95         3.64 o                         
  10   0  10          5.94          5.16         0.85 o                         
  11   0  10         34.33         36.94         2.09 o                         
  12   0  10          3.33          2.61         0.57 o                         
   1   1  10        543.49        579.19         7.34 o                         
   2   1  10         60.42         52.03         2.64 o                         
   3   1  10         42.76         41.97         2.48 o                         
   4   1  10         10.57         15.70         1.86 o                         
   5   1  10         99.36         92.12         5.81 o                         
   6   1  10          0.86          2.95         0.80 o                         
   7   1  10         12.97         10.47         1.34 o                         
   8   1  10        110.66        113.90         3.03 o                         
   9   1  10        133.34        145.12         3.68 o                         
  10   1  10         38.83         38.69         1.60 o                         
  11   1  10          0.91          1.04         0.35 o                         
  12   1  10         21.69         20.13         0.89 o                         
  13   1  10          8.51          6.56         0.90 o                         
   0   2  10       2840.28       3018.00        42.26 o                         
   1   2  10        399.63        420.77         8.22 o                         
   2   2  10        101.93        103.02         5.49 o                         
   3   2  10        657.92        707.58        16.00 o                         
   4   2  10        736.36        723.06        17.81 o                         
   5   2  10        129.90        134.41         8.38 o                         
   6   2  10         72.68         71.05         4.03 o                         
   7   2  10          2.38          3.65         0.75 o                         
   8   2  10          3.36          2.72         0.64 o                         
   9   2  10          0.20          0.13         0.38 o                         
  10   2  10        103.93        113.45         2.64 o                         
  11   2  10         11.76         12.01         0.83 o                         
  12   2  10          0.15          0.66         0.55 o                         
   1   3  10         18.82         14.20         4.33 o                         
   2   3  10         95.03        119.13         6.93 o                         
   3   3  10        188.05        155.85         7.90 o                         
   4   3  10         92.38         92.82         6.58 o                         
   5   3  10          1.73          0.83         0.48 o                         
   6   3  10          3.20          1.76         0.71 o                         
   7   3  10         43.92         42.38         2.12 o                         
   8   3  10         63.02         63.64         2.82 o                         
   9   3  10         32.81         31.60         2.00 o                         
  10   3  10          5.14          3.76         0.62 o                         
  11   3  10         16.63         20.84         1.14 o                         
  12   3  10          0.92          0.14         0.28 o                         
   0   4  10         93.13         82.93         8.77 o                         
   1   4  10        422.02        439.46        14.66 o                         
   2   4  10        419.77        423.52         8.78 o                         
   3   4  10        153.55        156.37         3.64 o                         
   4   4  10         42.23         37.60         2.21 o                         
   5   4  10          9.61          7.64         1.03 o                         
   6   4  10          3.98          2.81         0.89 o                         
   7   4  10         38.21         32.28         1.68 o                         
   8   4  10         41.22         45.14         1.95 o                         
   9   4  10          0.00          0.10         0.45 o                         
  10   4  10          3.44          2.24         0.50 o                         
  11   4  10          5.58          5.87         0.90 o                         
   1   5  10         92.33         91.64         1.89 o                         
   2   5  10          2.52          2.17         0.39 o                         
   3   5  10         24.94         27.71         1.26 o                         
   4   5  10         33.55         31.90         1.52 o                         
   5   5  10         26.54         26.67         1.52 o                         
   6   5  10         23.84         22.88         1.57 o                         
   7   5  10         20.46         19.63         1.79 o                         
   8   5  10          0.25         -0.04         0.37 o                         
   9   5  10          2.72          1.17         0.86 o                         
  10   5  10         10.73         12.32         1.48 o                         
   0   6  10         90.87         96.51         2.75 o                         
   1   6  10         18.47         18.15         0.85 o                         
   2   6  10         14.17         13.71         1.00 o                         
   3   6  10         69.82         65.34         2.14 o                         
   4   6  10          0.86         -0.40         0.46 o                         
   5   6  10         15.33         14.02         1.11 o                         
   6   6  10          2.09          2.18         0.71 o                         
   7   6  10         66.08         66.85         3.07 o                         
   8   6  10          1.72          2.19         0.60 o                         
   9   6  10          7.22          6.25         1.14 o                         
   1   7  10         17.17         16.45         1.10 o                         
   2   7  10         10.05         11.68         0.80 o                         
   3   7  10          1.88          2.03         0.54 o                         
   4   7  10          4.57          6.39         0.89 o                         
   5   7  10         12.98         15.05         1.54 o                         
   6   7  10          0.11          1.07         0.86 o                         
   7   7  10          7.03          5.66         1.17 o                         
   8   7  10          2.40          1.41         0.55 o                         
   0   8  10         11.17          8.54         1.13 o                         
   1   8  10          0.91          1.69         0.53 o                         
   2   8  10          0.75          0.13         0.76 o                         
   3   8  10          6.36          6.04         0.99 o                         
   4   8  10         19.03         24.47         2.52 o                         
   5   8  10         30.10         24.88         2.35 o                         
   6   8  10          3.57          2.21         0.66 o                         
   1   9  10          7.65          6.60         0.77 o                         
   2   9  10          3.60          3.50         0.47 o                         
   3   9  10          7.08          6.95         0.74 o                         
   1   1  11       1177.63       1282.42        12.17 o                         
   2   1  11        210.72        201.65         4.75 o                         
   3   1  11          5.26         11.31         1.41 o                         
   4   1  11        161.45        153.48         6.07 o                         
   5   1  11         58.05         44.89         4.19 o                         
   6   1  11         61.12         58.39         2.40 o                         
   7   1  11         16.81         16.68         1.35 o                         
   8   1  11          4.11          1.27         0.59 o                         
   9   1  11         11.55          5.59         0.89 o                         
  10   1  11          1.30          0.88         0.49 o                         
  11   1  11          0.22         -0.18         0.50 o                         
  12   1  11          6.47          6.34         0.72 o                         
   0   2  11       1504.68       1657.00        32.64 o                         
   1   2  11          0.09         -0.21         0.81 o                         
   2   2  11          1.97          1.43         0.61 o                         
   3   2  11        566.75        593.48        15.12 o                         
   4   2  11        870.11        945.56        25.71 o                         
   5   2  11          7.23          5.25         0.99 o                         
   6   2  11         61.07         63.82         2.44 o                         
   7   2  11        100.13         98.33         3.13 o                         
   8   2  11         81.39         89.17         3.40 o                         
   9   2  11         30.12         31.25         2.04 o                         
  10   2  11          8.19          8.81         1.08 o                         
  11   2  11          3.93          3.21         0.55 o                         
  12   2  11          1.93          3.35         0.76 o                         
   1   3  11        389.88        422.31        13.28 o                         
   2   3  11        473.50        479.23        14.76 o                         
   3   3  11          0.14          0.83         1.07 o                         
   4   3  11        119.29        114.10         4.56 o                         
   5   3  11         75.65         73.36         2.60 o                         
   6   3  11          0.64         -0.06         1.30 o                         
   7   3  11        108.58        104.05         4.73 o                         
   8   3  11         27.40         30.65         2.76 o                         
   9   3  11          0.54         -0.27         0.74 o                         
  10   3  11         24.31         26.95         2.42 o                         
  11   3  11          4.87          5.66         1.04 o                         
  12   3  11          2.82          2.45         0.55 o                         
   0   4  11        237.91        267.60         7.87 o                         
   1   4  11         25.31         27.24         1.50 o                         
   2   4  11         36.09         34.45         1.49 o                         
   3   4  11         10.61          7.07         0.69 o                         
   4   4  11         25.22         29.05         1.63 o                         
   5   4  11        273.39        260.29         5.97 o                         
   6   4  11         59.38         57.06         3.49 o                         
   7   4  11         30.54         30.13         1.99 o                         
   8   4  11          5.97          6.60         1.16 o                         
   9   4  11          0.47          0.59         0.37 o                         
  10   4  11         23.33         20.81         1.79 o                         
  11   4  11          3.84          3.86         0.69 o                         
   1   5  11         58.13         55.99         1.63 o                         
   2   5  11          0.25          0.03         0.31 o                         
   3   5  11          0.01         -0.33         0.42 o                         
   4   5  11        187.39        185.48         3.67 o                         
   5   5  11          6.33          5.57         0.73 o                         
   6   5  11          9.25          8.77         0.98 o                         
   7   5  11         12.11         14.65         2.24 o                         
   8   5  11          2.06          1.85         0.59 o                         
   9   5  11          2.17          1.78         0.62 o                         
   0   6  11         19.89         18.71         1.25 o                         
   1   6  11        189.84        190.60         2.98 o                         
   2   6  11         35.59         36.75         1.60 o                         
   3   6  11         37.43         35.76         1.59 o                         
   4   6  11          0.70          0.57         0.36 o                         
   5   6  11         76.60         77.70         2.94 o                         
   6   6  11          8.58          6.62         1.05 o                         
   7   6  11         18.49         19.41         1.76 o                         
   8   6  11          9.42          7.63         0.92 o                         
   9   6  11          0.14          0.17         0.38 o                         
   1   7  11          4.23          3.80         0.63 o                         
   2   7  11          2.87          2.65         0.48 o                         
   3   7  11         25.25         26.18         1.49 o                         
   4   7  11         19.61         20.55         1.30 o                         
   5   7  11          0.72          1.23         0.55 o                         
   6   7  11         16.49         17.67         2.11 o                         
   7   7  11          3.20          2.35         0.79 o                         
   8   7  11          2.47          1.10         0.38 o                         
   0   8  11          6.64          8.99         1.15 o                         
   1   8  11          1.43          3.87         0.79 o                         
   2   8  11          9.32          8.83         1.16 o                         
   3   8  11          3.23          2.84         0.60 o                         
   4   8  11          0.82         -0.52         0.83 o                         
   5   8  11          5.60          5.11         1.04 o                         
   6   8  11         11.15          9.66         1.21 o                         
   1   9  11         12.32         13.51         1.07 o                         
   2   9  11          3.35          3.83         0.83 o                         
   3   9  11          3.00          3.52         0.72 o                         
   0   0  12        896.81        970.32        14.98 o                         
   1   0  12          3.66         -0.17         0.59 o                         
   2   0  12       2291.02       2389.58        21.79 o                         
   3   0  12          3.79          1.21         1.12 o                         
   4   0  12         29.76         22.66         2.27 o                         
   5   0  12         30.93         28.91         2.33 o                         
   6   0  12         57.10         54.88         3.33 o                         
   7   0  12         17.63         17.50         2.08 o                         
   8   0  12        380.93        385.01        10.44 o                         
   9   0  12        332.44        341.54         9.75 o                         
  10   0  12         23.03         19.33         2.28 o                         
  11   0  12          5.12          3.86         1.10 o                         
  12   0  12          0.07         -0.59         0.59 o                         
   1   1  12       3150.48       3433.34        25.48 o                         
   2   1  12        926.00       1068.20        12.33 o                         
   3   1  12        103.95         95.03         4.08 o                         
   4   1  12         13.57          8.40         1.32 o                         
   5   1  12         29.99         29.28         1.53 o                         
   6   1  12          1.46          2.47         0.60 o                         
   7   1  12         23.04         24.04         1.59 o                         
   8   1  12         10.72         13.56         1.36 o                         
   9   1  12        233.56        254.07         5.86 o                         
  10   1  12         10.31          8.97         1.06 o                         
  11   1  12          0.62          0.22         0.45 o                         
  12   1  12          0.02          0.01         0.22 o                         
   0   2  12       2360.88       2569.75        43.08 o                         
   1   2  12         32.46         34.45         3.54 o                         
   2   2  12         22.36         17.22         2.53 o                         
   3   2  12         25.32         27.98         3.36 o                         
   4   2  12        970.92        957.58        16.52 o                         
   5   2  12        523.67        516.88         7.10 o                         
   6   2  12          6.67          6.06         0.79 o                         
   7   2  12         92.08         91.20         3.69 o                         
   8   2  12          2.23          2.22         0.72 o                         
   9   2  12         12.41         12.06         1.26 o                         
  10   2  12          5.48          5.52         1.19 o                         
  11   2  12          0.06          0.11         0.33 o                         
  12   2  12         12.89         15.46         1.41 o                         
   1   3  12          0.37          0.14         0.91 o                         
   2   3  12         50.29         43.05         4.50 o                         
   3   3  12        194.30        195.25         9.80 o                         
   4   3  12        210.25        202.75         4.44 o                         
   5   3  12        197.09        176.55         4.46 o                         
   6   3  12        132.48        147.47         5.15 o                         
   7   3  12         70.25         60.58         3.87 o                         
   8   3  12          1.17          0.38         0.59 o                         
   9   3  12         70.18         69.99         2.95 o                         
  10   3  12          1.44          1.76         0.66 o                         
  11   3  12          4.75          5.07         0.93 o                         
   0   4  12        126.37        115.21         3.16 o                         
   1   4  12          2.81          2.90         0.45 o                         
   2   4  12        203.12        211.46         3.76 o                         
   3   4  12        106.26         95.61         2.53 o                         
   4   4  12         17.75         16.46         1.19 o                         
   5   4  12         46.78         42.65         2.32 o                         
   6   4  12         88.76         86.90         3.30 o                         
   7   4  12          4.89          6.14         0.77 o                         
   8   4  12          0.67          0.28         0.36 o                         
   9   4  12          0.64          0.18         0.60 o                         
  10   4  12          9.52         11.60         1.35 o                         
   1   5  12         57.61         53.22         1.62 o                         
   2   5  12          0.56          0.91         0.34 o                         
   3   5  12          7.60          6.72         0.64 o                         
   4   5  12        122.64        125.48         3.31 o                         
   5   5  12          0.29         -0.09         0.39 o                         
   6   5  12          4.11          4.92         0.75 o                         
   7   5  12          7.19          6.14         1.00 o                         
   8   5  12          1.58          1.42         0.51 o                         
   9   5  12         17.84         19.05         1.83 o                         
   0   6  12        108.51        119.97         3.66 o                         
   1   6  12         33.93         36.73         1.43 o                         
   2   6  12          8.51          9.53         0.83 o                         
   3   6  12          6.90          8.06         0.78 o                         
   4   6  12          6.96          7.02         0.81 o                         
   5   6  12          0.72          0.49         0.41 o                         
   6   6  12         16.76         15.39         1.22 o                         
   7   6  12          6.29          6.30         0.94 o                         
   8   6  12         12.63         12.46         1.69 o                         
   1   7  12          0.63          0.83         0.46 o                         
   2   7  12         80.08         87.55         2.38 o                         
   3   7  12         58.06         63.56         2.24 o                         
   4   7  12         44.56         46.98         1.87 o                         
   5   7  12          0.81          1.62         0.59 o                         
   6   7  12          0.26         -0.21         0.72 o                         
   7   7  12          6.01          4.90         0.97 o                         
   0   8  12         52.04         54.12         3.76 o                         
   1   8  12          4.77          6.02         0.72 o                         
   2   8  12          0.88          0.69         0.41 o                         
   3   8  12          0.47          0.41         0.33 o                         
   4   8  12          1.43          1.35         0.62 o                         
   5   8  12         10.81         10.46         1.35 o                         
   1   9  12         10.08          9.68         1.47 o                         
   1   1  13        316.62        311.58         7.14 o                         
   2   1  13        163.41        201.27         4.73 o                         
   3   1  13        122.71        125.78         4.25 o                         
   4   1  13         13.00         15.55         1.79 o                         
   5   1  13         14.88         17.35         1.24 o                         
   6   1  13        457.86        459.39         6.93 o                         
   7   1  13        247.15        250.25         5.16 o                         
   8   1  13         67.89         69.48         3.10 o                         
   9   1  13          0.33          1.55         0.69 o                         
  10   1  13         31.78         36.08         2.08 o                         
  11   1  13          0.82          0.81         0.41 o                         
  12   1  13          0.00          0.39         0.27 o                         
   0   2  13        303.58        317.71        15.52 o                         
   1   2  13        120.63        106.76         6.31 o                         
   2   2  13        222.32        222.32         9.35 o                         
   3   2  13          0.01          0.29         0.93 o                         
   4   2  13          7.28          8.22         0.84 o                         
   5   2  13          0.23          2.85         0.63 o                         
   6   2  13        150.20        159.67         4.06 o                         
   7   2  13          0.36          0.17         0.52 o                         
   8   2  13         46.96         50.63         2.60 o                         
   9   2  13         21.60         20.43         1.59 o                         
  10   2  13          2.11          2.92         0.59 o                         
  11   2  13          5.59          4.24         0.61 o                         
  12   2  13         19.21         18.43         1.48 o                         
   1   3  13          8.83         17.46         3.54 o                         
   2   3  13          0.26         -0.36         0.91 o                         
   3   3  13         16.71         15.14         1.41 o                         
   4   3  13        175.48        165.35         3.69 o                         
   5   3  13         59.47         54.21         2.52 o                         
   6   3  13        363.34        346.00         8.67 o                         
   7   3  13         40.12         46.56         3.42 o                         
   8   3  13          7.69          9.04         1.48 o                         
   9   3  13          0.00          0.13         0.45 o                         
  10   3  13         27.41         30.37         2.38 o                         
  11   3  13         13.21         15.94         1.48 o                         
   0   4  13        114.57        113.17         3.18 o                         
   1   4  13         35.31         34.22         1.55 o                         
   2   4  13          6.15          6.10         0.65 o                         
   3   4  13         50.67         45.67         1.77 o                         
   4   4  13         92.16         89.91         2.80 o                         
   5   4  13         65.97         63.01         3.09 o                         
   6   4  13         90.11         95.97         4.56 o                         
   7   4  13          3.58          4.18         0.78 o                         
   8   4  13          0.58          1.12         0.72 o                         
   9   4  13          7.42          6.21         1.04 o                         
  10   4  13          7.20          7.83         1.07 o                         
   1   5  13        143.84        142.96         2.97 o                         
   2   5  13         14.44         14.47         0.94 o                         
   3   5  13         71.86         70.52         2.21 o                         
   4   5  13        401.76        402.04         6.61 o                         
   5   5  13          3.36          5.63         0.83 o                         
   6   5  13         70.28         71.10         2.70 o                         
   7   5  13          1.73          1.82         0.55 o                         
   8   5  13          2.34          2.24         0.93 o                         
   9   5  13          4.47          3.14         0.76 o                         
   0   6  13          2.86          2.13         0.49 o                         
   1   6  13          6.81          6.76         0.65 o                         
   2   6  13         28.16         31.42         1.51 o                         
   3   6  13          1.68          1.78         0.42 o                         
   4   6  13          1.40          1.76         0.43 o                         
   5   6  13         13.18         11.34         1.66 o                         
   6   6  13          7.16          7.08         0.85 o                         
   7   6  13          0.96          0.95         0.57 o                         
   8   6  13          0.92          0.44         0.28 o                         
   1   7  13          2.16          1.70         0.43 o                         
   2   7  13        105.47        117.61         2.69 o                         
   3   7  13         74.82         76.55         2.41 o                         
   4   7  13         18.67         19.47         1.69 o                         
   5   7  13          0.72          0.47         0.38 o                         
   6   7  13         15.52         13.18         1.62 o                         
   7   7  13          0.01         -0.31         0.31 o                         
   0   8  13        131.59        128.84         5.56 o                         
   1   8  13         12.11         11.49         1.23 o                         
   2   8  13         20.71         20.62         1.55 o                         
   3   8  13          9.76          9.25         1.45 o                         
   4   8  13          2.40          2.76         0.76 o                         
   5   8  13          5.70          3.97         0.76 o                         
   0   0  14       1264.00       1362.92        31.94 o                         
   1   0  14        257.96        244.36         9.58 o                         
   2   0  14          0.97          0.77         1.55 o                         
   3   0  14         15.47         18.11         2.27 o                         
   4   0  14        120.24        110.23         3.22 o                         
   5   0  14        108.78        105.72         4.63 o                         
   6   0  14        182.53        176.01        11.38 o                         
   7   0  14        631.73        689.60        12.64 o                         
   8   0  14        470.59        513.58        11.93 o                         
   9   0  14         12.18         10.21         1.79 o                         
  10   0  14         18.57         20.64         2.17 o                         
  11   0  14         22.59         22.67         2.00 o                         
  12   0  14          0.00         -0.14         0.31 o                         
   1   1  14         21.91         26.78         2.01 o                         
   2   1  14        435.41        442.28         9.34 o                         
   3   1  14         36.28         32.86         2.33 o                         
   4   1  14          1.47          0.60         0.30 o                         
   5   1  14         70.63         76.76         2.77 o                         
   6   1  14         89.29         85.20         3.05 o                         
   7   1  14        877.84        905.71        13.36 o                         
   8   1  14        272.20        287.63         6.24 o                         
   9   1  14        203.84        212.28         5.60 o                         
  10   1  14         24.08         21.05         1.54 o                         
  11   1  14          0.23          1.22         0.43 o                         
  12   1  14          7.81          7.80         1.00 o                         
   0   2  14          0.29         -0.97         0.97 o                         
   1   2  14         75.77         69.96         5.39 o                         
   2   2  14         42.51         37.06         3.98 o                         
   3   2  14         13.63         12.85         1.06 o                         
   4   2  14        256.89        240.44         4.42 o                         
   5   2  14        204.62        220.27         5.69 o                         
   6   2  14         13.32         12.21         1.15 o                         
   7   2  14         21.79         17.27         1.54 o                         
   8   2  14        148.35        171.17         8.72 o                         
   9   2  14         13.23         15.08         1.35 o                         
  10   2  14         10.18         10.61         1.01 o                         
  11   2  14         29.17         32.10         2.24 o                         
   1   3  14        393.42        375.93        13.74 o                         
   2   3  14         19.87         22.16         1.24 o                         
   3   3  14        167.12        162.32         4.03 o                         
   4   3  14        103.13        100.39         3.33 o                         
   5   3  14         78.39         77.78         2.93 o                         
   6   3  14         31.95         36.10         3.04 o                         
   7   3  14         32.03         30.10         2.83 o                         
   8   3  14         11.43          9.49         1.59 o                         
   9   3  14          8.21          7.43         0.97 o                         
  10   3  14          1.05          0.93         0.48 o                         
  11   3  14         14.18         16.46         1.41 o                         
   0   4  14        258.13        249.70         5.59 o                         
   1   4  14         87.18         83.49         2.51 o                         
   2   4  14        175.15        167.69         3.46 o                         
   3   4  14        405.77        406.49         6.21 o                         
   4   4  14        199.56        196.54         5.01 o                         
   5   4  14         49.28         45.87         3.87 o                         
   6   4  14          6.35          3.87         1.07 o                         
   7   4  14          6.72          5.84         0.91 o                         
   8   4  14         36.06         36.57         2.07 o                         
   9   4  14          3.53          3.43         0.64 o                         
  10   4  14         16.74         18.77         1.45 o                         
   1   5  14          3.53          3.98         0.55 o                         
   2   5  14         24.43         26.32         1.36 o                         
   3   5  14        354.46        362.19         4.96 o                         
   4   5  14          0.02          1.41         0.54 o                         
   5   5  14         29.64         30.73         1.85 o                         
   6   5  14          5.68          5.16         0.76 o                         
   7   5  14          5.16          5.35         1.21 o                         
   8   5  14         19.79         18.39         2.07 o                         
   9   5  14          1.52          1.66         0.59 o                         
   0   6  14          5.24          5.17         0.88 o                         
   1   6  14        107.90        108.78         2.72 o                         
   2   6  14        104.27        106.44         2.68 o                         
   3   6  14         99.58        102.73         2.59 o                         
   4   6  14         50.01         51.94         2.04 o                         
   5   6  14         11.05          9.73         1.01 o                         
   6   6  14          0.14         -0.31         0.31 o                         
   7   6  14          6.38          4.58         0.69 o                         
   8   6  14          9.09          8.18         1.14 o                         
   1   7  14         10.67         11.89         1.01 o                         
   2   7  14         16.87         19.10         1.07 o                         
   3   7  14         28.98         26.27         1.37 o                         
   4   7  14         35.48         40.06         1.97 o                         
   5   7  14          3.87          3.16         0.64 o                         
   6   7  14          1.91          1.31         0.59 o                         
   0   8  14         48.02         45.25         3.14 o                         
   1   8  14          0.00          0.72         0.67 o                         
   2   8  14         36.76         36.63         2.67 o                         
   3   8  14          3.74          5.97         1.07 o                         
   4   8  14          5.85          2.97         0.69 o                         
   1   1  15          4.77          3.57         1.02 o                         
   2   1  15          3.06          3.89         0.69 o                         
   3   1  15         21.37         21.83         1.05 o                         
   4   1  15        248.40        243.95         4.37 o                         
   5   1  15         55.11         54.37         2.40 o                         
   6   1  15          6.94          6.89         1.30 o                         
   7   1  15          0.77          2.11         0.88 o                         
   8   1  15          0.06          0.98         0.66 o                         
   9   1  15         17.16         18.89         2.17 o                         
  10   1  15         52.01         48.99         2.23 o                         
  11   1  15          3.97          4.46         1.16 o                         
   0   2  15         19.41         28.61         5.04 o                         
   1   2  15         27.17         24.35         2.22 o                         
   2   2  15         23.42         21.24         1.06 o                         
   3   2  15          8.51          6.28         0.62 o                         
   4   2  15        213.16        199.02         4.14 o                         
   5   2  15        643.22        611.78         8.71 o                         
   6   2  15        151.84        166.80         4.64 o                         
   7   2  15         22.10         17.42         1.60 o                         
   8   2  15        134.49        142.88         4.20 o                         
   9   2  15         81.56         89.37         6.65 o                         
  10   2  15          0.00         -0.30         0.79 o                         
  11   2  15          2.26          4.42         0.90 o                         
   1   3  15        309.85        300.55         6.51 o                         
   2   3  15          0.28         -0.43         0.46 o                         
   3   3  15          5.01          5.07         0.78 o                         
   4   3  15         23.11         21.78         1.59 o                         
   5   3  15         35.75         35.36         2.14 o                         
   6   3  15         45.41         43.49         3.31 o                         
   7   3  15          2.00          3.00         0.90 o                         
   8   3  15          3.50          4.45         1.07 o                         
   9   3  15          1.52          1.50         0.50 o                         
  10   3  15         14.54         13.32         1.48 o                         
   0   4  15        119.11        116.87         3.35 o                         
   1   4  15         24.96         21.72         1.45 o                         
   2   4  15          1.20          1.28         0.50 o                         
   3   4  15        302.64        285.26         5.24 o                         
   4   4  15         57.96         58.68         4.63 o                         
   5   4  15        290.75        276.03         5.99 o                         
   6   4  15         47.70         43.97         3.07 o                         
   7   4  15         48.90         40.79         3.28 o                         
   8   4  15          7.59          8.25         1.03 o                         
   9   4  15         16.75         16.19         1.16 o                         
   1   5  15         84.98         83.63         2.39 o                         
   2   5  15          3.64          3.39         0.53 o                         
   3   5  15          8.60          8.96         0.83 o                         
   4   5  15         84.30         81.76         3.01 o                         
   5   5  15         25.96         23.16         1.98 o                         
   6   5  15          2.87          3.01         0.70 o                         
   7   5  15         13.13         13.84         1.97 o                         
   8   5  15          6.52          7.07         1.24 o                         
   9   5  15          1.64          2.35         0.62 o                         
   0   6  15        138.57        160.51         4.08 o                         
   1   6  15        109.58        114.53         2.74 o                         
   2   6  15        119.34        122.30         2.81 o                         
   3   6  15         45.53         49.78         1.76 o                         
   4   6  15          0.70          0.69         0.41 o                         
   5   6  15          7.38          7.70         0.84 o                         
   6   6  15          0.32         -0.40         0.40 o                         
   7   6  15          1.21          0.66         0.48 o                         
   8   6  15          2.13          1.17         0.41 o                         
   1   7  15         29.03         33.33         1.54 o                         
   2   7  15         16.24         17.73         1.11 o                         
   3   7  15         38.95         38.06         1.55 o                         
   4   7  15          1.88          2.50         0.48 o                         
   5   7  15          1.04          0.14         0.38 o                         
   0   8  15         53.73         45.25         2.93 o                         
   1   8  15          2.53          2.05         0.50 o                         
   2   8  15          0.07          0.24         0.38 o                         
   3   8  15          0.61          1.28         0.59 o                         
   0   0  16         74.25         85.02         5.40 o                         
   1   0  16        243.17        236.80         6.48 o                         
   2   0  16         61.50         62.85         2.49 o                         
   3   0  16         55.16         50.13         2.18 o                         
   4   0  16         64.50         57.82         2.59 o                         
   5   0  16          0.17         -0.33         0.50 o                         
   6   0  16        873.70        880.44        15.13 o                         
   7   0  16        469.63        481.42        11.55 o                         
   8   0  16        259.18        269.84         8.50 o                         
   9   0  16         96.86         95.94         4.80 o                         
  10   0  16          3.67          4.45         1.17 o                         
  11   0  16          0.01          0.55         0.45 o                         
   1   1  16        478.47        483.62         5.10 o                         
   2   1  16         18.20         17.28         0.95 o                         
   3   1  16        263.92        269.98         3.99 o                         
   4   1  16          0.70         -0.16         0.40 o                         
   5   1  16         85.44         84.96         3.18 o                         
   6   1  16         40.25         55.99         2.77 o                         
   7   1  16          5.56          5.80         0.86 o                         
   8   1  16         54.85         54.76         2.70 o                         
   9   1  16          7.55          7.99         1.00 o                         
  10   1  16         79.53         78.60         3.33 o                         
  11   1  16          0.11          0.35         0.50 o                         
   0   2  16        180.12        178.82         4.35 o                         
   1   2  16        364.27        334.15         4.36 o                         
   2   2  16        287.67        283.20         3.99 o                         
   3   2  16          5.60          6.45         0.64 o                         
   4   2  16          1.54          1.64         0.41 o                         
   5   2  16        159.66        169.95         4.71 o                         
   6   2  16        387.58        389.56         7.17 o                         
   7   2  16          0.33          2.01         0.68 o                         
   8   2  16        106.18        114.48         3.69 o                         
   9   2  16         14.36         19.96         1.44 o                         
  10   2  16         30.98         34.99         1.66 o                         
  11   2  16          3.16          1.45         0.45 o                         
   1   3  16        808.25        756.68         6.50 o                         
   2   3  16         68.75         64.05         1.91 o                         
   3   3  16          8.51          8.59         1.79 o                         
   4   3  16         20.27         15.79         1.48 o                         
   5   3  16        529.52        522.70         8.56 o                         
   6   3  16         23.37         22.50         2.52 o                         
   7   3  16          9.68          8.97         1.55 o                         
   8   3  16          0.33          0.14         0.52 o                         
   9   3  16          0.83          0.79         0.41 o                         
  10   3  16         53.61         57.20         2.80 o                         
   0   4  16        110.47        109.42         3.94 o                         
   1   4  16         37.02         37.79         1.94 o                         
   2   4  16          8.22          6.74         0.83 o                         
   3   4  16         34.10         39.30         2.14 o                         
   4   4  16         38.32         33.69         3.45 o                         
   5   4  16         35.38         35.11         2.18 o                         
   6   4  16         47.75         46.67         3.14 o                         
   7   4  16          0.45          1.20         0.48 o                         
   8   4  16         10.39         13.17         1.17 o                         
   9   4  16          0.00          2.14         1.12 o                         
   1   5  16          0.14          0.06         0.33 o                         
   2   5  16        190.59        201.72         3.68 o                         
   3   5  16         16.47         15.95         1.20 o                         
   4   5  16          3.50          2.80         1.64 o                         
   5   5  16          6.76          8.35         1.23 o                         
   6   5  16         15.74         17.48         1.57 o                         
   7   5  16         12.82         12.87         1.79 o                         
   8   5  16          8.14          7.35         1.17 o                         
   0   6  16        177.95        175.43         4.14 o                         
   1   6  16         54.04         56.80         1.88 o                         
   2   6  16         59.08         58.42         1.97 o                         
   3   6  16         61.02         66.94         1.96 o                         
   4   6  16         14.16         13.08         1.11 o                         
   5   6  16         40.47         38.78         2.85 o                         
   6   6  16         20.24         18.08         2.07 o                         
   7   6  16          2.08          2.73         0.76 o                         
   1   7  16          0.27         -0.10         0.29 o                         
   2   7  16          2.72          2.33         0.51 o                         
   3   7  16          1.46          2.35         0.49 o                         
   4   7  16          0.71          1.20         0.39 o                         
   0   8  16         17.54         15.15         1.52 o                         
   1   8  16          2.27          3.49         0.79 o                         
   1   1  17         10.01          9.48         0.72 o                         
   2   1  17         28.43         26.64         1.27 o                         
   3   1  17          2.21          2.82         0.64 o                         
   4   1  17         95.23         97.21         2.70 o                         
   5   1  17         17.41         14.52         1.35 o                         
   6   1  17         12.02         12.44         1.41 o                         
   7   1  17         83.70         87.12         3.44 o                         
   8   1  17          2.58          3.34         0.85 o                         
   9   1  17          4.49          6.28         0.88 o                         
  10   1  17          3.70          2.95         0.53 o                         
  11   1  17          0.06          0.79         0.41 o                         
   0   2  17        655.25        579.05         8.67 o                         
   1   2  17         16.21         15.73         0.98 o                         
   2   2  17          0.09          0.09         0.29 o                         
   3   2  17        150.76        139.74         2.98 o                         
   4   2  17        134.90        141.46         4.05 o                         
   5   2  17         20.39         18.17         1.60 o                         
   6   2  17         13.65         16.31         1.86 o                         
   7   2  17          6.19          9.74         2.59 o                         
   8   2  17         31.45         30.21         3.04 o                         
   9   2  17          3.95          4.64         0.85 o                         
  10   2  17          1.67          2.42         0.69 o                         
   1   3  17         77.86         77.55         2.19 o                         
   2   3  17         99.20         97.83         2.43 o                         
   3   3  17         42.13         40.89         2.08 o                         
   4   3  17        237.41        231.71         4.08 o                         
   5   3  17         19.77         24.71         1.89 o                         
   6   3  17        160.76        153.44         6.11 o                         
   7   3  17         64.90         61.37         3.76 o                         
   8   3  17         24.67         24.23         2.24 o                         
   9   3  17          0.02          0.37         0.36 o                         
  10   3  17          0.42          1.93         0.62 o                         
   0   4  17        607.18        615.94         9.95 o                         
   1   4  17          4.59          4.10         1.06 o                         
   2   4  17        326.23        339.72         6.28 o                         
   3   4  17         44.02         48.11         2.94 o                         
   4   4  17         32.02         31.72         3.38 o                         
   5   4  17         10.01          9.92         1.20 o                         
   6   4  17          5.26          4.73         1.10 o                         
   7   4  17          2.95          2.61         0.60 o                         
   8   4  17         21.90         26.48         1.53 o                         
   9   4  17         11.51         16.25         1.69 o                         
   1   5  17        188.00        187.82         3.94 o                         
   2   5  17         47.75         47.83         2.01 o                         
   3   5  17          2.60          3.59         0.76 o                         
   4   5  17         18.02         20.54         1.85 o                         
   5   5  17          0.08          0.24         0.50 o                         
   6   5  17        102.24        100.77         3.51 o                         
   7   5  17         12.46         10.66         1.62 o                         
   8   5  17          3.32          1.55         0.55 o                         
   0   6  17          5.76          6.93         0.83 o                         
   1   6  17          1.49          1.07         0.30 o                         
   2   6  17          0.82          1.01         0.40 o                         
   3   6  17         21.90         20.47         1.37 o                         
   4   6  17          2.20          2.29         0.64 o                         
   5   6  17         21.51         20.01         1.53 o                         
   6   6  17          0.62          0.28         0.45 o                         
   7   6  17          0.87          1.17         0.48 o                         
   1   7  17          7.21          7.41         0.65 o                         
   2   7  17          2.15          1.99         0.46 o                         
   3   7  17          1.76          1.99         0.54 o                         
   0   0  18          0.05         -0.25         0.60 o                         
   1   0  18         36.01         33.91         1.94 o                         
   2   0  18         97.35         90.98         3.25 o                         
   3   0  18        243.31        247.83         5.80 o                         
   4   0  18         69.23         61.85         2.97 o                         
   5   0  18         73.95         71.35         4.45 o                         
   6   0  18         33.37         34.10         3.14 o                         
   7   0  18          7.18          6.83         1.24 o                         
   8   0  18          1.21          0.62         0.79 o                         
   9   0  18          2.44          4.49         1.14 o                         
  10   0  18         28.67         30.75         2.24 o                         
   1   1  18        597.28        559.87         5.88 o                         
   2   1  18        734.21        746.87         7.62 o                         
   3   1  18       1559.75       1513.75        10.06 o                         
   4   1  18        352.43        363.37         6.89 o                         
   5   1  18          3.02          5.03         0.98 o                         
   6   1  18          1.29          0.73         0.58 o                         
   7   1  18          0.00         -0.24         0.51 o                         
   8   1  18         14.25         15.33         1.41 o                         
   9   1  18          0.74          1.11         0.76 o                         
  10   1  18          1.23          0.93         0.52 o                         
   0   2  18         36.23         37.04         2.14 o                         
   1   2  18         83.21         75.34         2.17 o                         
   2   2  18        308.78        304.79         4.42 o                         
   3   2  18          0.37          0.19         0.40 o                         
   4   2  18        104.58         99.60         3.66 o                         
   5   2  18          4.86          4.33         1.17 o                         
   6   2  18         84.40         88.69         3.39 o                         
   7   2  18         95.20        103.58         3.55 o                         
   8   2  18          3.18          2.77         0.57 o                         
   9   2  18         37.88         40.41         2.23 o                         
  10   2  18          0.64          0.76         0.52 o                         
   1   3  18        180.56        187.84         3.59 o                         
   2   3  18         45.70         40.24         1.67 o                         
   3   3  18        180.26        185.62         4.81 o                         
   4   3  18         70.35         73.69         2.32 o                         
   5   3  18         10.42         14.66         1.44 o                         
   6   3  18         52.00         52.02         3.52 o                         
   7   3  18          3.99          2.35         0.97 o                         
   8   3  18          9.70         12.67         1.62 o                         
   9   3  18          0.00         -0.03         0.28 o                         
   0   4  18          0.06          1.23         0.88 o                         
   1   4  18        339.23        337.62         6.32 o                         
   2   4  18          0.93          2.80         0.93 o                         
   3   4  18         24.96         25.25         3.42 o                         
   4   4  18         15.19         16.39         2.45 o                         
   5   4  18          0.00          0.22         0.41 o                         
   6   4  18          0.62          1.10         0.53 o                         
   7   4  18         28.71         22.59         1.51 o                         
   8   4  18         35.71         35.00         2.35 o                         
   9   4  18          0.00          0.66         0.45 o                         
   1   5  18         29.17         29.03         1.52 o                         
   2   5  18        102.40        104.52         2.89 o                         
   3   5  18        145.83        154.37         4.02 o                         
   4   5  18         34.19         31.58         2.28 o                         
   5   5  18         18.71         20.52         1.67 o                         
   6   5  18          0.08          0.97         0.86 o                         
   7   5  18          8.54         11.49         1.52 o                         
   8   5  18          4.50          5.21         0.90 o                         
   0   6  18          9.64         13.81         1.38 o                         
   1   6  18         16.75         17.71         0.95 o                         
   2   6  18         10.01          9.86         1.45 o                         
   3   6  18         25.46         28.41         1.53 o                         
   4   6  18         19.37         22.67         1.68 o                         
   5   6  18          1.87          2.20         0.52 o                         
   6   6  18          0.01         -0.31         0.52 o                         
   7   6  18          0.79          0.93         0.48 o                         
   1   7  18          1.07          0.84         0.31 o                         
   2   7  18         12.50         10.45         1.07 o                         
   3   7  18         15.11         13.32         1.62 o                         
   1   1  19        280.95        280.93         4.30 o                         
   2   1  19         69.98         69.73         2.16 o                         
   3   1  19          2.22          2.34         0.55 o                         
   4   1  19        128.44        116.61         4.09 o                         
   5   1  19         46.43         45.47         2.55 o                         
   6   1  19         33.93         36.67         2.27 o                         
   7   1  19          0.38         -0.01         0.48 o                         
   8   1  19          2.95          4.56         0.81 o                         
   9   1  19          1.03          1.97         0.49 o                         
  10   1  19          5.28          5.46         0.60 o                         
   0   2  19         60.87         61.32         2.82 o                         
   1   2  19          0.01         -0.12         0.58 o                         
   2   2  19          5.77          6.68         0.76 o                         
   3   2  19          1.72          0.91         0.48 o                         
   4   2  19         17.18         20.40         1.68 o                         
   5   2  19         60.29         58.23         2.35 o                         
   6   2  19         61.99         64.85         2.84 o                         
   7   2  19        108.58        117.19         3.62 o                         
   8   2  19          0.85          1.29         0.46 o                         
   9   2  19          3.67          2.00         0.38 o                         
  10   2  19         14.05         18.77         1.45 o                         
   1   3  19        760.32        776.60         7.44 o                         
   2   3  19         58.54         61.11         2.09 o                         
   3   3  19          8.47          7.52         0.84 o                         
   4   3  19          3.04          1.05         0.32 o                         
   5   3  19         50.49         53.38         2.41 o                         
   6   3  19         18.88         24.88         2.38 o                         
   7   3  19          0.55          1.35         0.59 o                         
   8   3  19          0.45          0.68         1.02 o                         
   9   3  19          1.47          1.59         0.34 o                         
   0   4  19        304.62        294.12        10.75 o                         
   1   4  19         53.48         51.29         2.47 o                         
   2   4  19         48.01         50.09         3.03 o                         
   3   4  19          0.79         -0.04         0.64 o                         
   4   4  19          6.88          5.35         1.55 o                         
   5   4  19         27.34         26.37         1.74 o                         
   6   4  19          1.94          2.62         0.60 o                         
   7   4  19         21.19         23.20         1.43 o                         
   8   4  19         31.27         32.62         2.42 o                         
   1   5  19        103.39        109.20         3.37 o                         
   2   5  19         49.43         53.44         2.96 o                         
   3   5  19         14.40         15.68         1.26 o                         
   4   5  19          4.83          5.74         0.93 o                         
   5   5  19          4.31          4.27         1.19 o                         
   6   5  19          8.22          9.70         1.48 o                         
   7   5  19          4.19          4.04         0.86 o                         
   0   6  19          2.88          1.66         0.69 o                         
   1   6  19          0.12         -0.18         0.39 o                         
   2   6  19          0.27          1.12         0.42 o                         
   3   6  19          0.05          0.60         0.30 o                         
   4   6  19          5.65          8.14         0.94 o                         
   5   6  19          2.47          2.33         0.52 o                         
   6   6  19         20.18         24.75         1.86 o                         
   1   7  19          3.66          4.70         0.72 o                         
   2   7  19         19.68         25.54         2.21 o                         
   3   7  19         15.38         16.60         1.69 o                         
   0   0  20         26.57         29.06         3.00 o                         
   1   0  20          1.61          1.31         0.57 o                         
   2   0  20        157.18        158.27         5.03 o                         
   3   0  20        571.32        557.03        10.93 o                         
   4   0  20        763.08        823.59        15.31 o                         
   5   0  20        327.30        323.50         9.54 o                         
   6   0  20          0.00          1.59         1.04 o                         
   7   0  20          0.08          0.66         0.52 o                         
   8   0  20         18.44         18.15         1.97 o                         
   9   0  20         14.54         15.81         1.62 o                         
  10   0  20          2.06          1.62         0.55 o                         
   1   1  20         79.11         68.11         2.31 o                         
   2   1  20         45.24         46.89         1.94 o                         
   3   1  20         29.19         30.52         1.60 o                         
   4   1  20        205.85        204.48         5.39 o                         
   5   1  20         75.12         86.10         4.94 o                         
   6   1  20          8.12          9.65         1.23 o                         
   7   1  20          7.10          8.25         1.06 o                         
   8   1  20          0.03         -0.03         0.31 o                         
   9   1  20         12.79         15.26         1.09 o                         
  10   1  20         13.06         11.87         1.17 o                         
   0   2  20        257.08        246.41         6.13 o                         
   1   2  20          9.43          6.10         0.80 o                         
   2   2  20         38.99         43.72         1.84 o                         
   3   2  20        225.24        211.12         4.95 o                         
   4   2  20          0.68          0.69         0.48 o                         
   5   2  20         88.27         80.56         3.29 o                         
   6   2  20          5.22          4.26         0.72 o                         
   7   2  20          7.28          6.61         0.91 o                         
   8   2  20          7.42          7.14         0.80 o                         
   9   2  20          0.14          0.02         0.33 o                         
   1   3  20        367.97        346.45         5.00 o                         
   2   3  20          0.02         -0.21         0.39 o                         
   3   3  20         14.08         11.45         0.96 o                         
   4   3  20          0.00         -0.04         0.30 o                         
   5   3  20         67.65         61.26         2.79 o                         
   6   3  20          1.67          1.73         0.76 o                         
   7   3  20          0.00          0.21         0.35 o                         
   8   3  20          0.16         -0.10         0.34 o                         
   0   4  20         33.89         41.28         3.97 o                         
   1   4  20          1.34          1.64         0.58 o                         
   2   4  20          0.01         -0.55         0.55 o                         
   3   4  20         29.81         32.30         2.30 o                         
   4   4  20         15.24         17.60         2.35 o                         
   5   4  20          5.39          4.50         1.19 o                         
   6   4  20         21.63         22.02         2.31 o                         
   7   4  20          0.98          1.52         0.76 o                         
   8   4  20          6.10          4.56         0.83 o                         
   1   5  20        164.14        173.49         4.06 o                         
   2   5  20         16.18         16.93         1.33 o                         
   3   5  20         21.34         25.60         1.58 o                         
   4   5  20          2.49          2.13         0.78 o                         
   5   5  20         14.40         15.50         1.32 o                         
   6   5  20          2.16          2.11         0.76 o                         
   7   5  20          0.43          0.17         0.35 o                         
   0   6  20          9.25          6.32         1.41 o                         
   1   6  20         26.48         26.15         1.88 o                         
   2   6  20          3.75          3.18         0.90 o                         
   3   6  20          0.07          0.42         0.31 o                         
   4   6  20          6.92          8.05         1.26 o                         
   5   6  20          2.57          3.11         0.72 o                         
   1   7  20         13.33         12.63         1.45 o                         
   2   7  20         29.73         36.03         2.35 o                         
   1   1  21          0.95          2.31         0.50 o                         
   2   1  21          7.28          6.47         0.84 o                         
   3   1  21         25.51         25.72         1.49 o                         
   4   1  21         10.81         11.48         1.52 o                         
   5   1  21          2.08          3.12         0.79 o                         
   6   1  21         58.97         56.69         3.50 o                         
   7   1  21         11.88         11.59         1.13 o                         
   8   1  21          6.40          6.25         0.86 o                         
   9   1  21         10.26         10.50         0.83 o                         
   0   2  21         62.43         62.31         3.11 o                         
   1   2  21          1.52          2.43         0.49 o                         
   2   2  21        241.34        215.02         4.08 o                         
   3   2  21         43.45         43.43         2.37 o                         
   4   2  21         46.68         52.12         2.62 o                         
   5   2  21          0.34         -0.29         0.52 o                         
   6   2  21         19.06         18.90         1.45 o                         
   7   2  21          1.05          0.20         0.86 o                         
   8   2  21          2.65          3.50         0.64 o                         
   9   2  21          0.06          0.69         0.31 o                         
   1   3  21          0.54          1.24         0.43 o                         
   2   3  21         27.61         26.95         2.36 o                         
   3   3  21          0.35          0.08         0.32 o                         
   4   3  21          5.74          4.90         0.81 o                         
   5   3  21          7.01          7.60         0.94 o                         
   6   3  21         16.70         18.05         1.93 o                         
   7   3  21          3.13          2.00         0.69 o                         
   8   3  21          0.55         -0.36         0.36 o                         
   0   4  21        110.66        109.31         6.21 o                         
   1   4  21         14.29         12.15         1.15 o                         
   2   4  21          2.57          1.69         0.53 o                         
   3   4  21          0.25          0.05         0.38 o                         
   4   4  21         25.13         28.62         2.01 o                         
   5   4  21          0.08          0.55         0.36 o                         
   6   4  21         16.32         22.60         2.28 o                         
   7   4  21          1.12          1.04         0.38 o                         
   1   5  21          7.89         10.24         1.35 o                         
   2   5  21         14.63         13.79         1.12 o                         
   3   5  21          0.19          0.42         0.31 o                         
   4   5  21          4.52          5.19         0.76 o                         
   5   5  21          4.73          4.78         0.71 o                         
   6   5  21          2.43          3.31         0.72 o                         
   0   6  21        109.01        111.60         4.94 o                         
   1   6  21          4.87          4.86         0.88 o                         
   2   6  21         23.39         24.69         1.48 o                         
   3   6  21          2.29          2.96         0.66 o                         
   4   6  21         12.01         12.43         0.95 o                         
   0   0  22         49.32         71.83         4.83 o                         
   1   0  22          1.82          1.27         0.55 o                         
   2   0  22        349.90        332.93        12.41 o                         
   3   0  22         56.55         50.34         2.88 o                         
   4   0  22        134.75        130.84         6.04 o                         
   5   0  22         38.41         27.54         2.66 o                         
   6   0  22          1.32          1.79         0.59 o                         
   7   0  22          4.47          2.35         0.72 o                         
   8   0  22          6.37          7.01         1.07 o                         
   9   0  22          0.91          1.45         0.48 o                         
   1   1  22         13.50         10.79         0.96 o                         
   2   1  22         13.92         13.41         1.11 o                         
   3   1  22          0.71          0.94         0.59 o                         
   4   1  22        134.81        135.71         4.31 o                         
   5   1  22         32.96         33.41         2.07 o                         
   6   1  22          3.82          3.22         1.02 o                         
   7   1  22          4.53          3.89         0.74 o                         
   8   1  22          6.36          7.22         0.78 o                         
   9   1  22          0.87          1.04         0.41 o                         
   0   2  22          5.05          6.58         1.05 o                         
   1   2  22         84.99         80.14         2.50 o                         
   2   2  22          0.01          0.49         0.41 o                         
   3   2  22          9.93          8.68         2.47 o                         
   4   2  22         20.25         19.26         1.32 o                         
   5   2  22         20.72         23.92         1.39 o                         
   6   2  22          7.18         10.76         1.06 o                         
   7   2  22          4.51          3.39         1.02 o                         
   8   2  22          1.42          1.52         0.55 o                         
   1   3  22         44.23         42.32         2.33 o                         
   2   3  22          3.49          3.36         0.55 o                         
   3   3  22          6.02          5.41         0.62 o                         
   4   3  22         10.14         11.44         0.96 o                         
   5   3  22          6.34          6.23         1.14 o                         
   6   3  22         10.73         10.01         1.35 o                         
   7   3  22         32.79         37.75         1.73 o                         
   8   3  22          1.93          1.59         0.48 o                         
   0   4  22          0.15         -0.59         0.97 o                         
   1   4  22         11.93          8.10         1.20 o                         
   2   4  22          8.92          9.10         0.92 o                         
   3   4  22          3.27          1.17         0.48 o                         
   4   4  22          8.28          9.36         1.11 o                         
   5   4  22          0.03         -0.27         0.42 o                         
   6   4  22          1.17          2.28         0.83 o                         
   7   4  22          7.36          8.56         1.14 o                         
   1   5  22          2.18          2.75         0.72 o                         
   2   5  22          0.45          1.32         0.37 o                         
   3   5  22         13.25         10.75         0.84 o                         
   4   5  22          0.04         -0.23         0.30 o                         
   5   5  22          1.48          2.55         0.72 o                         
   0   6  22          5.26          4.14         0.97 o                         
   1   6  22          4.43          4.88         0.70 o                         
   2   6  22          0.63          0.28         0.55 o                         
   3   6  22         10.08         14.60         1.48 o                         
   1   1  23         71.84         70.82         2.37 o                         
   2   1  23          0.47          0.75         0.41 o                         
   3   1  23          0.17          0.05         0.41 o                         
   4   1  23         42.47         41.41         2.32 o                         
   5   1  23          0.88          1.56         0.46 o                         
   6   1  23          9.02          9.03         1.00 o                         
   7   1  23          2.48          1.89         1.29 o                         
   8   1  23          2.73          4.67         0.74 o                         
   0   2  23          1.70          0.74         0.47 o                         
   1   2  23         33.60         32.24         1.56 o                         
   2   2  23          2.12          1.47         0.67 o                         
   3   2  23          6.31          8.28         1.17 o                         
   4   2  23          9.48         12.36         1.05 o                         
   5   2  23         20.29         18.18         1.61 o                         
   6   2  23          0.03          0.58         0.36 o                         
   7   2  23         21.07         21.26         1.20 o                         
   1   3  23         56.51         53.22         1.75 o                         
   2   3  23          0.00         -0.35         0.35 o                         
   3   3  23          2.10          1.89         0.41 o                         
   4   3  23          9.02          9.17         1.55 o                         
   5   3  23         24.16         28.73         1.62 o                         
   6   3  23          0.26          1.72         0.71 o                         
   7   3  23          0.14          1.52         0.59 o                         
   0   4  23         28.69         24.71         2.76 o                         
   1   4  23          2.07          2.52         0.68 o                         
   2   4  23          0.02          0.28         0.34 o                         
   3   4  23          0.53          0.69         0.28 o                         
   4   4  23          0.71          0.83         0.37 o                         
   5   4  23         22.03         26.27         1.48 o                         
   6   4  23          0.07          0.03         0.41 o                         
   1   5  23          7.19          6.62         0.90 o                         
   2   5  23         25.32         26.92         1.62 o                         
   3   5  23          0.37          0.20         0.26 o                         
   4   5  23          0.04         -0.23         0.23 o                         
   0   6  23          5.78          6.56         1.04 o                         
   1   6  23          0.00         -0.35         0.35 o                         
   0   0  24          1.40          0.72         0.66 o                         
   1   0  24         36.66         33.70         2.31 o                         
   2   0  24          4.69          7.61         1.11 o                         
   3   0  24          0.14          1.48         0.90 o                         
   4   0  24         57.95         62.27         3.87 o                         
   5   0  24         10.46         11.66         1.73 o                         
   6   0  24         56.69         62.48         3.42 o                         
   7   0  24          0.20          0.35         0.52 o                         
   1   1  24          6.10          4.56         0.66 o                         
   2   1  24         99.61         96.48         2.68 o                         
   3   1  24         21.71         19.77         1.61 o                         
   4   1  24          5.10          6.07         1.74 o                         
   5   1  24          0.23          0.13         0.30 o                         
   6   1  24          4.21          5.95         1.50 o                         
   7   1  24         10.67         11.36         1.28 o                         
   0   2  24         66.01         61.81         2.97 o                         
   1   2  24          0.08          0.12         0.32 o                         
   2   2  24          5.67          6.02         0.92 o                         
   3   2  24         10.68         13.25         1.54 o                         
   4   2  24         50.15         50.88         2.97 o                         
   5   2  24          3.69          6.05         0.64 o                         
   6   2  24          7.97          7.67         1.45 o                         
   7   2  24          2.59          6.52         0.93 o                         
   1   3  24          0.70          1.19         0.33 o                         
   2   3  24          0.93          0.86         0.27 o                         
   3   3  24          1.08          0.90         0.41 o                         
   4   3  24          1.81          1.11         0.43 o                         
   5   3  24          0.00          0.11         0.28 o                         
   6   3  24         19.22         17.50         1.66 o                         
   0   4  24         13.51         12.04         1.79 o                         
   1   4  24          0.04         -0.03         0.37 o                         
   2   4  24          3.54          3.27         0.49 o                         
   3   4  24          0.77          0.60         0.68 o                         
   4   4  24          0.04         -0.25         0.26 o                         
   5   4  24         19.97         29.09         2.00 o                         
   1   5  24          2.82          3.69         0.63 o                         
   2   5  24          8.84          9.50         0.93 o                         
   3   5  24          1.21          0.59         0.41 o                         
   1   1  25          0.00         -0.17         0.32 o                         
   2   1  25          0.00          0.22         1.24 o                         
   3   1  25          5.88          3.85         0.76 o                         
   4   1  25          0.71          0.80         0.67 o                         
   5   1  25          0.64          0.32         0.36 o                         
   6   1  25          1.04          1.42         0.42 o                         
   0   2  25         44.84         42.37         2.37 o                         
   1   2  25         14.37         14.19         1.10 o                         
   2   2  25          0.12         -0.37         0.37 o                         
   3   2  25          6.86          4.47         0.54 o                         
   4   2  25          0.22         -0.28         0.28 o                         
   5   2  25          5.08          5.43         0.68 o                         
   6   2  25         22.44         20.64         1.62 o                         
   1   3  25          0.32         -0.28         0.29 o                         
   2   3  25          1.59          1.07         0.55 o                         
   3   3  25          2.47          2.68         0.35 o                         
   4   3  25          6.05          6.44         0.90 o                         
   5   3  25          0.20          0.35         0.48 o                         
   0   4  25         15.43         16.50         1.90 o                         
   1   4  25          1.76          1.13         0.40 o                         
   2   4  25          9.72          8.52         0.90 o                         
   3   4  25          3.65          4.14         0.86 o                         
   1   5  25          0.30         -0.41         0.41 o                         
   0   0  26          0.94          2.14         0.93 o                         
   1   0  26          2.08          0.58         0.55 o                         
   2   0  26         14.67         10.84         1.69 o                         
   3   0  26          1.73          0.66         0.45 o                         
   4   0  26          0.94          0.41         0.45 o                         
   5   0  26          1.17          3.80         0.83 o                         
   6   0  26          0.81          0.59         0.35 o                         
   1   1  26          0.92          1.55         0.33 o                         
   2   1  26         12.25         16.19         2.76 o                         
   3   1  26          7.17          8.02         0.94 o                         
   4   1  26          0.01          0.95         0.32 o                         
   5   1  26          1.61          1.40         0.42 o                         
   6   1  26          0.33          0.90         0.41 o                         
   0   2  26          5.94          6.83         0.81 o                         
   1   2  26          0.07         -0.30         0.30 o                         
   2   2  26          4.04          3.78         0.49 o                         
   3   2  26          3.29          2.55         0.46 o                         
   4   2  26          0.35         -0.24         0.24 o                         
   5   2  26          0.67          1.00         0.45 o                         
   1   3  26          2.32          1.58         0.73 o                         
   2   3  26          0.10         -0.27         0.27 o                         
   3   3  26          0.41         -0.08         0.27 o                         
   0   4  26         19.55         18.64         1.76 o                         
   1   4  26          3.88          5.03         0.64 o                         
   2   4  26          4.22          5.07         0.90 o                         
   1   1  27          0.18          0.63         0.39 o                         
   2   1  27          0.20          0.32         0.85 o                         
   3   1  27          0.08          0.11         0.21 o                         
   4   1  27          4.80          4.55         0.90 o                         
   0   2  27         10.31          9.35         1.48 o                         
   1   2  27         14.42         14.12         1.33 o                         
   2   2  27          0.37          0.34         0.25 o                         
   3   2  27          7.67          6.92         0.61 o                         
   1   3  27          0.45          0.40         0.28 o                         
   2   3  27          0.23         -0.38         0.41 o                         
   1   0  28          0.71          0.28         0.41 o                         
   2   0  28          5.24          5.73         1.00 o                         
   3   0  28          9.03         12.46         1.38 o                         
   1   1  28         53.83         57.99         2.28 o                         
   2   1  28          4.93          6.52         1.76 o                         
   3   1  28          0.00         -0.14         0.33 o                         
   0   2  28          0.50          1.04         0.55 o                         
   1   2  28          0.29          0.72         0.37 o                         
   2   2  28          0.25          1.21         0.55 o                         
                                                                                
